# Supplementary material for: Climatic variation in Africa and Europe has combined effects on timing of spring migration in a long-distance migrant Willow Warbler Phylloscopus trochilus
Source: PeerJ. 2020 Mar 17;8:e8770. doi: 10.7717/peerj.8770 (PMC7083157; doi:10.7717/peerj.8770)
Supplement: Supplemental Information 2 [file peerj-08-8770-s002.xlsx]

## Sheet: PHLUS_BKS
ST	CoStaSit	Year	Seas	Date	Hour	Ring	Status	Spec	Sex	Age	Ringer	Notes
BK	PL.BK.05	1982	S	1982-04-07	7	LA13161	O	PHY.LUS		L
BK	PL.BK.05	1982	S	1982-04-07	8	LA13249	O	PHY.LUS		L
BK	PL.BK.05	1982	S	1982-04-14	6	LA13307	O	PHY.LUS		A
BK	PL.BK.05	1982	S	1982-04-14	7	LA13308	O	PHY.LUS		A
BK	PL.BK.05	1982	S	1982-04-14	7	LA13309	O	PHY.LUS		A
BK	PL.BK.05	1982	S	1982-04-16	7	LA13341	O	PHY.LUS		A
BK	PL.BK.05	1982	S	1982-04-16	7	LA13342	O	PHY.LUS		A
BK	PL.BK.05	1982	S	1982-04-16	8	LA13373	O	PHY.LUS		A
BK	PL.BK.05	1982	S	1982-04-17	5	LA13404	O	PHY.LUS		I
BK	PL.BK.05	1982	S	1982-04-17	7	LA13407	O	PHY.LUS		A
BK	PL.BK.05	1982	S	1982-04-17	7	LA13408	O	PHY.LUS		A
BK	PL.BK.05	1982	S	1982-04-17	7	LA13409	O	PHY.LUS		I
BK	PL.BK.05	1982	S	1982-04-17	8	LA13414	O	PHY.LUS		I
BK	PL.BK.05	1982	S	1982-04-19	7	LA13436	O	PHY.LUS		I
BK	PL.BK.05	1982	S	1982-04-22	6	LA13445	O	PHY.LUS		I
BK	PL.BK.05	1982	S	1982-04-22	6	LA13446	O	PHY.LUS		I
BK	PL.BK.05	1982	S	1982-04-22	7	LA13449	O	PHY.LUS		I
BK	PL.BK.05	1982	S	1982-04-24	6	LA13463	O	PHY.LUS		I
BK	PL.BK.05	1982	S	1982-04-24	6	LA13464	O	PHY.LUS		A
BK	PL.BK.05	1982	S	1982-04-24	6	LA13465	O	PHY.LUS		I
BK	PL.BK.05	1982	S	1982-04-24	6	LA13466	O	PHY.LUS		I
BK	PL.BK.05	1982	S	1982-04-24	6	LA13467	O	PHY.LUS		I
BK	PL.BK.05	1982	S	1982-04-24	7	LA13468	O	PHY.LUS		I
BK	PL.BK.05	1982	S	1982-04-24	7	LA13469	O	PHY.LUS		I
BK	PL.BK.05	1982	S	1982-04-24	7	LA13471	O	PHY.LUS		I
BK	PL.BK.05	1982	S	1982-04-24	7	LA13472	O	PHY.LUS		I
BK	PL.BK.05	1982	S	1982-04-24	7	LA13473	O	PHY.LUS		I
BK	PL.BK.05	1982	S	1982-04-24	8	LA13486	O	PHY.LUS		I
BK	PL.BK.05	1982	S	1982-04-24	9	LA13492	O	PHY.LUS		I
BK	PL.BK.05	1982	S	1982-04-24	9	LA13493	O	PHY.LUS		I
BK	PL.BK.05	1982	S	1982-04-24	9	LA13494	O	PHY.LUS		I
BK	PL.BK.05	1982	S	1982-04-25	6	LA13508	O	PHY.LUS		I
BK	PL.BK.05	1982	S	1982-04-25	6	LA13509	O	PHY.LUS		I
BK	PL.BK.05	1982	S	1982-04-25	6	LA13510	O	PHY.LUS		I
BK	PL.BK.05	1982	S	1982-04-25	7	LA13511	O	PHY.LUS		I
BK	PL.BK.05	1982	S	1982-04-25	10	LA13515	O	PHY.LUS		I
BK	PL.BK.05	1982	S	1982-04-26	5	LA13520	O	PHY.LUS		I
BK	PL.BK.05	1982	S	1982-04-26	9	LA13521	O	PHY.LUS		I
BK	PL.BK.05	1982	S	1982-04-27	8	LA13526	O	PHY.LUS		A
BK	PL.BK.05	1982	S	1982-04-28	5	LA13528	O	PHY.LUS		I
BK	PL.BK.05	1982	S	1982-04-28	6	LA13529	O	PHY.LUS		I
BK	PL.BK.05	1982	S	1982-04-28	9	LA13531	O	PHY.LUS		I
BK	PL.BK.05	1982	S	1982-04-29	5	LA13534	O	PHY.LUS		I
BK	PL.BK.05	1982	S	1982-04-29	5	LA13535	O	PHY.LUS		I
BK	PL.BK.05	1982	S	1982-04-29	5	LA13536	O	PHY.LUS		I
BK	PL.BK.05	1982	S	1982-04-29	5	LA13537	O	PHY.LUS		I
BK	PL.BK.05	1982	S	1982-04-29	7	LA13538	O	PHY.LUS		A
BK	PL.BK.05	1982	S	1982-04-29	10	LA13539	O	PHY.LUS		I
BK	PL.BK.05	1982	S	1982-04-30	5	LA13541	O	PHY.LUS		I
BK	PL.BK.05	1982	S	1982-04-30	5	LA13542	O	PHY.LUS		I
BK	PL.BK.05	1982	S	1982-04-30	5	LA13543	O	PHY.LUS		I
BK	PL.BK.05	1982	S	1982-04-30	6	LA13473	R	PHY.LUS		L
BK	PL.BK.05	1982	S	1982-04-30	6	LA13544	O	PHY.LUS		A
BK	PL.BK.05	1982	S	1982-04-30	7	LA13545	O	PHY.LUS		I
BK	PL.BK.05	1982	S	1982-04-30	7	LA13546	O	PHY.LUS		A
BK	PL.BK.05	1982	S	1982-04-30	8	LA13547	O	PHY.LUS		I
BK	PL.BK.05	1982	S	1982-04-30	16	LA13548	O	PHY.LUS		I
BK	PL.BK.05	1982	S	1982-05-01	5	LA13549	O	PHY.LUS		I
BK	PL.BK.05	1982	S	1982-05-01	5	LA13550	O	PHY.LUS		I
BK	PL.BK.05	1982	S	1982-05-01	5	LA13551	O	PHY.LUS		I
BK	PL.BK.05	1982	S	1982-05-01	5	LA13552	O	PHY.LUS		I
BK	PL.BK.05	1982	S	1982-05-01	5	LA13553	O	PHY.LUS		I
BK	PL.BK.05	1982	S	1982-05-01	5	LA13554	O	PHY.LUS		I
BK	PL.BK.05	1982	S	1982-05-01	5	LA13555	O	PHY.LUS		I
BK	PL.BK.05	1982	S	1982-05-01	5	LA13556	O	PHY.LUS		I
BK	PL.BK.05	1982	S	1982-05-01	5	LA13558	O	PHY.LUS		I
BK	PL.BK.05	1982	S	1982-05-01	6	LA13561	O	PHY.LUS		I
BK	PL.BK.05	1982	S	1982-05-01	6	LA13564	O	PHY.LUS		I
BK	PL.BK.05	1982	S	1982-05-01	7	LA13565	O	PHY.LUS		I
BK	PL.BK.05	1982	S	1982-05-01	7	LA13566	O	PHY.LUS		I
BK	PL.BK.05	1982	S	1982-05-01	7	LA13567	O	PHY.LUS		I
BK	PL.BK.05	1982	S	1982-05-01	8	LA13570	O	PHY.LUS		A
BK	PL.BK.05	1982	S	1982-05-01	10	LA13573	O	PHY.LUS		I
BK	PL.BK.05	1982	S	1982-05-03	5	LA13576	O	PHY.LUS		I
BK	PL.BK.05	1982	S	1982-05-03	5	LA13577	O	PHY.LUS		I
BK	PL.BK.05	1982	S	1982-05-03	5	LA13548	R	PHY.LUS		L
BK	PL.BK.05	1982	S	1982-05-03	5	LA13578	O	PHY.LUS		I
BK	PL.BK.05	1982	S	1982-05-03	5	LA13579	O	PHY.LUS		I
BK	PL.BK.05	1982	S	1982-05-03	5	LA13581	O	PHY.LUS		I
BK	PL.BK.05	1982	S	1982-05-03	5	LA13582	O	PHY.LUS		I
BK	PL.BK.05	1982	S	1982-05-03	5	LA13583	O	PHY.LUS		A
BK	PL.BK.05	1982	S	1982-05-03	6	LA13586	O	PHY.LUS		I
BK	PL.BK.05	1982	S	1982-05-03	6	LA13587	O	PHY.LUS		I
BK	PL.BK.05	1982	S	1982-05-03	6	LA13588	O	PHY.LUS		I
BK	PL.BK.05	1982	S	1982-05-03	6	LA13589	O	PHY.LUS		I
BK	PL.BK.05	1982	S	1982-05-03	6	LA13590	O	PHY.LUS		I
BK	PL.BK.05	1982	S	1982-05-03	6	LA13591	O	PHY.LUS		I
BK	PL.BK.05	1982	S	1982-05-03	6	LA13515	R	PHY.LUS		L
BK	PL.BK.05	1982	S	1982-05-03	6	LA13592	O	PHY.LUS		I
BK	PL.BK.05	1982	S	1982-05-03	7	LA13593	O	PHY.LUS		I
BK	PL.BK.05	1982	S	1982-05-03	7	LA13594	O	PHY.LUS		I
BK	PL.BK.05	1982	S	1982-05-03	7	LA13595	O	PHY.LUS		I
BK	PL.BK.05	1982	S	1982-05-03	8	LA13598	O	PHY.LUS		I
BK	PL.BK.05	1982	S	1982-05-03	9	LA13599	O	PHY.LUS		I
BK	PL.BK.05	1982	S	1982-05-04	5	LA13600	O	PHY.LUS		I
BK	PL.BK.05	1982	S	1982-05-04	5	LA13601	O	PHY.LUS		I
BK	PL.BK.05	1982	S	1982-05-04	5	LA13602	O	PHY.LUS		I
BK	PL.BK.05	1982	S	1982-05-04	5	LA13603	O	PHY.LUS		I
BK	PL.BK.05	1982	S	1982-05-04	5	LA13604	O	PHY.LUS		I
BK	PL.BK.05	1982	S	1982-05-04	5	LA13605	O	PHY.LUS		I
BK	PL.BK.05	1982	S	1982-05-04	5	LA13606	O	PHY.LUS		I
BK	PL.BK.05	1982	S	1982-05-04	5	LA13607	O	PHY.LUS		I
BK	PL.BK.05	1982	S	1982-05-04	5	LA13608	O	PHY.LUS		I
BK	PL.BK.05	1982	S	1982-05-04	5	LA13609	O	PHY.LUS		I
BK	PL.BK.05	1982	S	1982-05-04	5	LA13610	O	PHY.LUS		I
BK	PL.BK.05	1982	S	1982-05-04	5	LA13611	O	PHY.LUS		I
BK	PL.BK.05	1982	S	1982-05-04	5	LA13612	O	PHY.LUS		I
BK	PL.BK.05	1982	S	1982-05-04	5	LA13613	O	PHY.LUS		I
BK	PL.BK.05	1982	S	1982-05-04	5	LA13614	O	PHY.LUS		I
BK	PL.BK.05	1982	S	1982-05-04	5	LA13615	O	PHY.LUS		I
BK	PL.BK.05	1982	S	1982-05-04	5	LA13616	O	PHY.LUS		I
BK	PL.BK.05	1982	S	1982-05-04	5	LA13617	O	PHY.LUS		I
BK	PL.BK.05	1982	S	1982-05-04	5	LA13619	O	PHY.LUS		A
BK	PL.BK.05	1982	S	1982-05-04	5	LA13621	O	PHY.LUS		I
BK	PL.BK.05	1982	S	1982-05-04	5	LA13622	O	PHY.LUS		I
BK	PL.BK.05	1982	S	1982-05-04	5	LA13623	O	PHY.LUS		A
BK	PL.BK.05	1982	S	1982-05-04	5	LA13624	O	PHY.LUS		A
BK	PL.BK.05	1982	S	1982-05-04	5	LA13625	O	PHY.LUS		I
BK	PL.BK.05	1982	S	1982-05-04	5	LA13626	O	PHY.LUS		I
BK	PL.BK.05	1982	S	1982-05-04	5	LA13627	O	PHY.LUS		I
BK	PL.BK.05	1982	S	1982-05-04	5	LA13628	O	PHY.LUS		I
BK	PL.BK.05	1982	S	1982-05-04	5	LA13630	O	PHY.LUS		A
BK	PL.BK.05	1982	S	1982-05-04	5	LA13631	O	PHY.LUS		I
BK	PL.BK.05	1982	S	1982-05-04	5	LA13632	O	PHY.LUS		I
BK	PL.BK.05	1982	S	1982-05-04	5	LA13633	O	PHY.LUS		I
BK	PL.BK.05	1982	S	1982-05-04	5	LA13634	O	PHY.LUS		I
BK	PL.BK.05	1982	S	1982-05-04	5	LA13635	O	PHY.LUS		I
BK	PL.BK.05	1982	S	1982-05-04	5	LA13636	O	PHY.LUS		A
BK	PL.BK.05	1982	S	1982-05-04	5	LA13637	O	PHY.LUS		I
BK	PL.BK.05	1982	S	1982-05-04	5	LA13639	O	PHY.LUS		I
BK	PL.BK.05	1982	S	1982-05-04	5	LA13640	O	PHY.LUS		I
BK	PL.BK.05	1982	S	1982-05-04	5	LA13641	O	PHY.LUS		I
BK	PL.BK.05	1982	S	1982-05-04	5	LA13642	O	PHY.LUS		I
BK	PL.BK.05	1982	S	1982-05-04	5	LA13643	O	PHY.LUS		I
BK	PL.BK.05	1982	S	1982-05-04	5	LA13644	O	PHY.LUS		A
BK	PL.BK.05	1982	S	1982-05-04	5	LA13645	O	PHY.LUS		I
BK	PL.BK.05	1982	S	1982-05-04	5	LA13646	O	PHY.LUS		I
BK	PL.BK.05	1982	S	1982-05-04	5	LA13647	O	PHY.LUS		I
BK	PL.BK.05	1982	S	1982-05-04	5	LA13648	O	PHY.LUS		I
BK	PL.BK.05	1982	S	1982-05-04	5	LA13649	O	PHY.LUS		I
BK	PL.BK.05	1982	S	1982-05-04	5	LA13650	O	PHY.LUS		I
BK	PL.BK.05	1982	S	1982-05-04	5	125763	V	PHY.LUS		A		JERSEY_MUS_125_763_
BK	PL.BK.05	1982	S	1982-05-04	5	LA13651	O	PHY.LUS		I
BK	PL.BK.05	1982	S	1982-05-04	5	LA13652	O	PHY.LUS		I
BK	PL.BK.05	1982	S	1982-05-04	5	LA13653	O	PHY.LUS		A
BK	PL.BK.05	1982	S	1982-05-04	5	LA13654	O	PHY.LUS		I
BK	PL.BK.05	1982	S	1982-05-04	5	LA13655	O	PHY.LUS		I
BK	PL.BK.05	1982	S	1982-05-04	5	LA13656	O	PHY.LUS		I
BK	PL.BK.05	1982	S	1982-05-04	5	LA13657	O	PHY.LUS		I
BK	PL.BK.05	1982	S	1982-05-04	5	LA13658	O	PHY.LUS		I
BK	PL.BK.05	1982	S	1982-05-04	5	LA13659	O	PHY.LUS		A
BK	PL.BK.05	1982	S	1982-05-04	5	LA13660	O	PHY.LUS		I
BK	PL.BK.05	1982	S	1982-05-04	5	LA13661	O	PHY.LUS		I
BK	PL.BK.05	1982	S	1982-05-04	5	LA13663	O	PHY.LUS		A
BK	PL.BK.05	1982	S	1982-05-04	5	LA13664	O	PHY.LUS		A
BK	PL.BK.05	1982	S	1982-05-04	5	LA13666	O	PHY.LUS		I
BK	PL.BK.05	1982	S	1982-05-04	5	LA13667	O	PHY.LUS		A
BK	PL.BK.05	1982	S	1982-05-04	5	LA13668	O	PHY.LUS		A
BK	PL.BK.05	1982	S	1982-05-04	5	LA13669	O	PHY.LUS		A
BK	PL.BK.05	1982	S	1982-05-04	5	LA13670	O	PHY.LUS		I
BK	PL.BK.05	1982	S	1982-05-04	5	LA13671	O	PHY.LUS		I
BK	PL.BK.05	1982	S	1982-05-04	5	LA13672	O	PHY.LUS		A
BK	PL.BK.05	1982	S	1982-05-04	5	LA13673	O	PHY.LUS		I
BK	PL.BK.05	1982	S	1982-05-04	5	LA13674	O	PHY.LUS		I
BK	PL.BK.05	1982	S	1982-05-04	5	LA13675	O	PHY.LUS		I
BK	PL.BK.05	1982	S	1982-05-04	5	LA13676	O	PHY.LUS		I
BK	PL.BK.05	1982	S	1982-05-04	5	LA13677	O	PHY.LUS		A
BK	PL.BK.05	1982	S	1982-05-04	5	LA13679	O	PHY.LUS		I
BK	PL.BK.05	1982	S	1982-05-04	5	LA13680	O	PHY.LUS		I
BK	PL.BK.05	1982	S	1982-05-04	5	LA13681	O	PHY.LUS		A
BK	PL.BK.05	1982	S	1982-05-04	5	LA13682	O	PHY.LUS		I
BK	PL.BK.05	1982	S	1982-05-04	5	LA13683	O	PHY.LUS		I
BK	PL.BK.05	1982	S	1982-05-04	5	LA13684	O	PHY.LUS		I
BK	PL.BK.05	1982	S	1982-05-04	5	LA13685	O	PHY.LUS		I
BK	PL.BK.05	1982	S	1982-05-04	5	LA13686	O	PHY.LUS		I
BK	PL.BK.05	1982	S	1982-05-04	5	LA13687	O	PHY.LUS		I
BK	PL.BK.05	1982	S	1982-05-04	5	LA13688	O	PHY.LUS		I
BK	PL.BK.05	1982	S	1982-05-04	5	LA13689	O	PHY.LUS		A
BK	PL.BK.05	1982	S	1982-05-04	5	LA13690	O	PHY.LUS		A
BK	PL.BK.05	1982	S	1982-05-04	5	LA13691	O	PHY.LUS		I
BK	PL.BK.05	1982	S	1982-05-04	5	LA13692	O	PHY.LUS		A
BK	PL.BK.05	1982	S	1982-05-04	5	LA13693	O	PHY.LUS		I
BK	PL.BK.05	1982	S	1982-05-04	5	LA13694	O	PHY.LUS		I
BK	PL.BK.05	1982	S	1982-05-04	5	LA13696	O	PHY.LUS		I
BK	PL.BK.05	1982	S	1982-05-04	5	LA13697	O	PHY.LUS		I
BK	PL.BK.05	1982	S	1982-05-04	5	LA13698	O	PHY.LUS		A
BK	PL.BK.05	1982	S	1982-05-04	5	LA13699	O	PHY.LUS		I
BK	PL.BK.05	1982	S	1982-05-04	5	LA13700	O	PHY.LUS		I
BK	PL.BK.05	1982	S	1982-05-04	5	LA13701	O	PHY.LUS		I
BK	PL.BK.05	1982	S	1982-05-04	5	LA13702	O	PHY.LUS		I
BK	PL.BK.05	1982	S	1982-05-04	5	LA13703	O	PHY.LUS		I
BK	PL.BK.05	1982	S	1982-05-04	5	LA13704	O	PHY.LUS		I
BK	PL.BK.05	1982	S	1982-05-04	5	LA13705	O	PHY.LUS		I
BK	PL.BK.05	1982	S	1982-05-04	5	LA13706	O	PHY.LUS		I
BK	PL.BK.05	1982	S	1982-05-04	5	LA13707	O	PHY.LUS		I
BK	PL.BK.05	1982	S	1982-05-04	5	LA13708	O	PHY.LUS		I
BK	PL.BK.05	1982	S	1982-05-04	5	LA13709	O	PHY.LUS		I
BK	PL.BK.05	1982	S	1982-05-04	5	LA13710	O	PHY.LUS		I
BK	PL.BK.05	1982	S	1982-05-04	5	LA13711	O	PHY.LUS		I
BK	PL.BK.05	1982	S	1982-05-04	5	LA13712	O	PHY.LUS		A
BK	PL.BK.05	1982	S	1982-05-04	5	LA13713	O	PHY.LUS		I
BK	PL.BK.05	1982	S	1982-05-04	5	LA13714	O	PHY.LUS		I
BK	PL.BK.05	1982	S	1982-05-04	5	LA13715	O	PHY.LUS		I
BK	PL.BK.05	1982	S	1982-05-04	5	LA13716	O	PHY.LUS		I
BK	PL.BK.05	1982	S	1982-05-04	5	LA13717	O	PHY.LUS		A
BK	PL.BK.05	1982	S	1982-05-04	5	LA13718	O	PHY.LUS		I
BK	PL.BK.05	1982	S	1982-05-04	5	LA13720	O	PHY.LUS		I
BK	PL.BK.05	1982	S	1982-05-04	5	LA13721	O	PHY.LUS		I
BK	PL.BK.05	1982	S	1982-05-04	5	LA13722	O	PHY.LUS		I
BK	PL.BK.05	1982	S	1982-05-04	5	LA13724	O	PHY.LUS		I
BK	PL.BK.05	1982	S	1982-05-04	5	LA13725	O	PHY.LUS		I
BK	PL.BK.05	1982	S	1982-05-04	5	LA13726	O	PHY.LUS		I
BK	PL.BK.05	1982	S	1982-05-04	5	LA13727	O	PHY.LUS		I
BK	PL.BK.05	1982	S	1982-05-04	5	LA13728	O	PHY.LUS		I
BK	PL.BK.05	1982	S	1982-05-04	5	LA13729	O	PHY.LUS		I
BK	PL.BK.05	1982	S	1982-05-04	5	LA13730	O	PHY.LUS		I
BK	PL.BK.05	1982	S	1982-05-04	5	LA13731	O	PHY.LUS		I
BK	PL.BK.05	1982	S	1982-05-04	5	LA13732	O	PHY.LUS		I
BK	PL.BK.05	1982	S	1982-05-04	5	LA13733	O	PHY.LUS		A
BK	PL.BK.05	1982	S	1982-05-04	5	LA13735	O	PHY.LUS		I
BK	PL.BK.05	1982	S	1982-05-04	5	LA13736	O	PHY.LUS		I
BK	PL.BK.05	1982	S	1982-05-04	5	LA13737	O	PHY.LUS		A
BK	PL.BK.05	1982	S	1982-05-04	5	LA13738	O	PHY.LUS		A
BK	PL.BK.05	1982	S	1982-05-04	5	LA13739	O	PHY.LUS		I
BK	PL.BK.05	1982	S	1982-05-04	5	LA13740	O	PHY.LUS		I
BK	PL.BK.05	1982	S	1982-05-04	5	LA13741	O	PHY.LUS		I
BK	PL.BK.05	1982	S	1982-05-04	5	LA13742	O	PHY.LUS		I
BK	PL.BK.05	1982	S	1982-05-04	5	LA13744	O	PHY.LUS		A
BK	PL.BK.05	1982	S	1982-05-04	5	LA13745	O	PHY.LUS		A
BK	PL.BK.05	1982	S	1982-05-04	5	LA13746	O	PHY.LUS		I
BK	PL.BK.05	1982	S	1982-05-04	5	LA13748	O	PHY.LUS		I
BK	PL.BK.05	1982	S	1982-05-04	5	LA13749	O	PHY.LUS		I
BK	PL.BK.05	1982	S	1982-05-04	5	LA13750	O	PHY.LUS		I
BK	PL.BK.05	1982	S	1982-05-04	5	LA13751	O	PHY.LUS		I
BK	PL.BK.05	1982	S	1982-05-04	5	LA13753	O	PHY.LUS		I
BK	PL.BK.05	1982	S	1982-05-04	5	LA13754	O	PHY.LUS		I
BK	PL.BK.05	1982	S	1982-05-04	5	LA13755	O	PHY.LUS		I
BK	PL.BK.05	1982	S	1982-05-04	5	LA13756	O	PHY.LUS		I
BK	PL.BK.05	1982	S	1982-05-04	5	LA13757	O	PHY.LUS		I
BK	PL.BK.05	1982	S	1982-05-04	5	LA13759	O	PHY.LUS		I
BK	PL.BK.05	1982	S	1982-05-04	5	LA13760	O	PHY.LUS		A
BK	PL.BK.05	1982	S	1982-05-04	5	LA13761	O	PHY.LUS		I
BK	PL.BK.05	1982	S	1982-05-04	5	LA13762	O	PHY.LUS		I
BK	PL.BK.05	1982	S	1982-05-04	5	LA13763	O	PHY.LUS		I
BK	PL.BK.05	1982	S	1982-05-04	5	LA13764	O	PHY.LUS		I
BK	PL.BK.05	1982	S	1982-05-04	5	LA13765	O	PHY.LUS		A
BK	PL.BK.05	1982	S	1982-05-04	5	LA13766	O	PHY.LUS		I
BK	PL.BK.05	1982	S	1982-05-04	5	LA13767	O	PHY.LUS		I
BK	PL.BK.05	1982	S	1982-05-04	5	LA13768	O	PHY.LUS		A
BK	PL.BK.05	1982	S	1982-05-04	5	LA13771	O	PHY.LUS		I
BK	PL.BK.05	1982	S	1982-05-04	5	LA13772	O	PHY.LUS		I
BK	PL.BK.05	1982	S	1982-05-04	5	LA13773	O	PHY.LUS		A
BK	PL.BK.05	1982	S	1982-05-04	5	LA13774	O	PHY.LUS		I
BK	PL.BK.05	1982	S	1982-05-04	5	LA13775	O	PHY.LUS		A
BK	PL.BK.05	1982	S	1982-05-04	5	LA13776	O	PHY.LUS		I
BK	PL.BK.05	1982	S	1982-05-04	5	LA13777	O	PHY.LUS		I
BK	PL.BK.05	1982	S	1982-05-04	5	LA13778	O	PHY.LUS		I
BK	PL.BK.05	1982	S	1982-05-04	5	LA13779	O	PHY.LUS		I
BK	PL.BK.05	1982	S	1982-05-04	5	LA13780	O	PHY.LUS		A
BK	PL.BK.05	1982	S	1982-05-04	5	LA13781	O	PHY.LUS		I
BK	PL.BK.05	1982	S	1982-05-04	5	LA13782	O	PHY.LUS		I
BK	PL.BK.05	1982	S	1982-05-04	5	LA13783	O	PHY.LUS		A
BK	PL.BK.05	1982	S	1982-05-04	5	LA13784	O	PHY.LUS		I
BK	PL.BK.05	1982	S	1982-05-04	5	LA13785	O	PHY.LUS		I
BK	PL.BK.05	1982	S	1982-05-04	5	LA13787	O	PHY.LUS		I
BK	PL.BK.05	1982	S	1982-05-04	5	LA13788	O	PHY.LUS		I
BK	PL.BK.05	1982	S	1982-05-04	5	LA13789	O	PHY.LUS		I
BK	PL.BK.05	1982	S	1982-05-04	5	LA13790	O	PHY.LUS		I
BK	PL.BK.05	1982	S	1982-05-04	5	LA13791	O	PHY.LUS		I
BK	PL.BK.05	1982	S	1982-05-04	5	LA13792	O	PHY.LUS		I
BK	PL.BK.05	1982	S	1982-05-04	5	LA13793	O	PHY.LUS		I
BK	PL.BK.05	1982	S	1982-05-04	5	LA13794	O	PHY.LUS		I
BK	PL.BK.05	1982	S	1982-05-04	5	LA13795	O	PHY.LUS		A
BK	PL.BK.05	1982	S	1982-05-04	5	LA13796	O	PHY.LUS		A
BK	PL.BK.05	1982	S	1982-05-04	5	LA13797	O	PHY.LUS		I
BK	PL.BK.05	1982	S	1982-05-04	5	LA13798	O	PHY.LUS		I
BK	PL.BK.05	1982	S	1982-05-04	5	LA13799	O	PHY.LUS		I
BK	PL.BK.05	1982	S	1982-05-04	5	LA13800	O	PHY.LUS		I
BK	PL.BK.05	1982	S	1982-05-04	5	LA13801	O	PHY.LUS		I
BK	PL.BK.05	1982	S	1982-05-04	5	LA13802	O	PHY.LUS		I
BK	PL.BK.05	1982	S	1982-05-04	5	LA13803	O	PHY.LUS		I
BK	PL.BK.05	1982	S	1982-05-04	5	LA13804	O	PHY.LUS		I
BK	PL.BK.05	1982	S	1982-05-04	5	LA13805	O	PHY.LUS		I
BK	PL.BK.05	1982	S	1982-05-04	5	LA13806	O	PHY.LUS		I
BK	PL.BK.05	1982	S	1982-05-04	5	LA13807	O	PHY.LUS		A
BK	PL.BK.05	1982	S	1982-05-04	5	LA13808	O	PHY.LUS		I
BK	PL.BK.05	1982	S	1982-05-04	5	LA13809	O	PHY.LUS		I
BK	PL.BK.05	1982	S	1982-05-04	5	LA13810	O	PHY.LUS		I
BK	PL.BK.05	1982	S	1982-05-04	5	LA13811	O	PHY.LUS		I
BK	PL.BK.05	1982	S	1982-05-04	5	LA13812	O	PHY.LUS		I
BK	PL.BK.05	1982	S	1982-05-04	5	LA13813	O	PHY.LUS		I
BK	PL.BK.05	1982	S	1982-05-04	5	LA13814	O	PHY.LUS		A
BK	PL.BK.05	1982	S	1982-05-04	5	LA13815	O	PHY.LUS		I
BK	PL.BK.05	1982	S	1982-05-04	5	LA13816	O	PHY.LUS		I
BK	PL.BK.05	1982	S	1982-05-04	5	LA13817	O	PHY.LUS		I
BK	PL.BK.05	1982	S	1982-05-04	5	LA13818	O	PHY.LUS		I
BK	PL.BK.05	1982	S	1982-05-04	5	LA13819	O	PHY.LUS		A
BK	PL.BK.05	1982	S	1982-05-04	5	LA13820	O	PHY.LUS		I
BK	PL.BK.05	1982	S	1982-05-04	5	LA13822	O	PHY.LUS		A
BK	PL.BK.05	1982	S	1982-05-04	5	LA13823	O	PHY.LUS		I
BK	PL.BK.05	1982	S	1982-05-04	5	LA13824	O	PHY.LUS		I
BK	PL.BK.05	1982	S	1982-05-04	5	LA13825	O	PHY.LUS		I
BK	PL.BK.05	1982	S	1982-05-04	5	LA13826	O	PHY.LUS		I
BK	PL.BK.05	1982	S	1982-05-04	5	LA13827	O	PHY.LUS		I
BK	PL.BK.05	1982	S	1982-05-04	5	LA13828	O	PHY.LUS		I
BK	PL.BK.05	1982	S	1982-05-04	5	LA13829	O	PHY.LUS		I
BK	PL.BK.05	1982	S	1982-05-04	5	LA13830	O	PHY.LUS		I
BK	PL.BK.05	1982	S	1982-05-04	5	LA13831	O	PHY.LUS		I
BK	PL.BK.05	1982	S	1982-05-04	5	LA13832	O	PHY.LUS		I
BK	PL.BK.05	1982	S	1982-05-04	5	LA13833	O	PHY.LUS		A
BK	PL.BK.05	1982	S	1982-05-04	5	LA13834	O	PHY.LUS		I
BK	PL.BK.05	1982	S	1982-05-04	5	LA13835	O	PHY.LUS		I
BK	PL.BK.05	1982	S	1982-05-04	5	LA13836	O	PHY.LUS		I
BK	PL.BK.05	1982	S	1982-05-04	5	LA13837	O	PHY.LUS		I
BK	PL.BK.05	1982	S	1982-05-04	5	LA13838	O	PHY.LUS		I
BK	PL.BK.05	1982	S	1982-05-04	5	LA13839	O	PHY.LUS		I
BK	PL.BK.05	1982	S	1982-05-04	5	LA13840	O	PHY.LUS		I
BK	PL.BK.05	1982	S	1982-05-04	5	LA13841	O	PHY.LUS		I
BK	PL.BK.05	1982	S	1982-05-04	5	LA13842	O	PHY.LUS		I
BK	PL.BK.05	1982	S	1982-05-04	5	LA13843	O	PHY.LUS		I
BK	PL.BK.05	1982	S	1982-05-04	5	LA13844	O	PHY.LUS		I
BK	PL.BK.05	1982	S	1982-05-04	5	LA13845	O	PHY.LUS		I
BK	PL.BK.05	1982	S	1982-05-04	5	LA13846	O	PHY.LUS		I
BK	PL.BK.05	1982	S	1982-05-04	5	LA13847	O	PHY.LUS		I
BK	PL.BK.05	1982	S	1982-05-04	5	LA13848	O	PHY.LUS		I
BK	PL.BK.05	1982	S	1982-05-04	5	LA13849	O	PHY.LUS		I
BK	PL.BK.05	1982	S	1982-05-04	5	LA13850	O	PHY.LUS		I
BK	PL.BK.05	1982	S	1982-05-04	5	LA13851	O	PHY.LUS		I
BK	PL.BK.05	1982	S	1982-05-04	5	LA13852	O	PHY.LUS		I
BK	PL.BK.05	1982	S	1982-05-04	5	LA13853	O	PHY.LUS		I
BK	PL.BK.05	1982	S	1982-05-04	5	LA13854	O	PHY.LUS		I
BK	PL.BK.05	1982	S	1982-05-04	5	LA13855	O	PHY.LUS		I
BK	PL.BK.05	1982	S	1982-05-04	5	LA13856	O	PHY.LUS		I
BK	PL.BK.05	1982	S	1982-05-04	5	LA13857	O	PHY.LUS		I
BK	PL.BK.05	1982	S	1982-05-04	5	LA13858	O	PHY.LUS		I
BK	PL.BK.05	1982	S	1982-05-04	5	LA13859	O	PHY.LUS		I
BK	PL.BK.05	1982	S	1982-05-04	5	LA13860	O	PHY.LUS		I
BK	PL.BK.05	1982	S	1982-05-04	5	LA13861	O	PHY.LUS		I
BK	PL.BK.05	1982	S	1982-05-04	5	LA13862	O	PHY.LUS		I
BK	PL.BK.05	1982	S	1982-05-04	5	LA13863	O	PHY.LUS		A
BK	PL.BK.05	1982	S	1982-05-04	5	LA13865	O	PHY.LUS		I
BK	PL.BK.05	1982	S	1982-05-04	5	LA13866	O	PHY.LUS		I
BK	PL.BK.05	1982	S	1982-05-04	5	LA13867	O	PHY.LUS		I
BK	PL.BK.05	1982	S	1982-05-04	5	LA13868	O	PHY.LUS		I
BK	PL.BK.05	1982	S	1982-05-04	5	LA13869	O	PHY.LUS		I
BK	PL.BK.05	1982	S	1982-05-04	5	LA13870	O	PHY.LUS		I
BK	PL.BK.05	1982	S	1982-05-04	5	LA13871	O	PHY.LUS		I
BK	PL.BK.05	1982	S	1982-05-04	5	LA13872	O	PHY.LUS		I
BK	PL.BK.05	1982	S	1982-05-04	5	LA13873	O	PHY.LUS		I
BK	PL.BK.05	1982	S	1982-05-04	5	LA13874	O	PHY.LUS		I
BK	PL.BK.05	1982	S	1982-05-04	5	LA13876	O	PHY.LUS		I
BK	PL.BK.05	1982	S	1982-05-04	5	LA13877	O	PHY.LUS		I
BK	PL.BK.05	1982	S	1982-05-04	5	LA13879	O	PHY.LUS		I
BK	PL.BK.05	1982	S	1982-05-04	5	LA13880	O	PHY.LUS		I
BK	PL.BK.05	1982	S	1982-05-04	5	LA13881	O	PHY.LUS		A
BK	PL.BK.05	1982	S	1982-05-04	5	LA13882	O	PHY.LUS		I
BK	PL.BK.05	1982	S	1982-05-04	5	LA13883	O	PHY.LUS		I
BK	PL.BK.05	1982	S	1982-05-04	5	LA13884	O	PHY.LUS		I
BK	PL.BK.05	1982	S	1982-05-04	5	LA13886	O	PHY.LUS		I
BK	PL.BK.05	1982	S	1982-05-04	5	LA13887	O	PHY.LUS		I
BK	PL.BK.05	1982	S	1982-05-04	5	LA13888	O	PHY.LUS		I
BK	PL.BK.05	1982	S	1982-05-04	5	LA13889	O	PHY.LUS		I
BK	PL.BK.05	1982	S	1982-05-04	5	LA13890	O	PHY.LUS		I
BK	PL.BK.05	1982	S	1982-05-04	5	LA13891	O	PHY.LUS		I
BK	PL.BK.05	1982	S	1982-05-04	5	LA13892	O	PHY.LUS		I
BK	PL.BK.05	1982	S	1982-05-04	5	LA13893	O	PHY.LUS		I
BK	PL.BK.05	1982	S	1982-05-04	5	LA13894	O	PHY.LUS		I
BK	PL.BK.05	1982	S	1982-05-04	5	LA13895	O	PHY.LUS		I
BK	PL.BK.05	1982	S	1982-05-04	5	LA13896	O	PHY.LUS		I
BK	PL.BK.05	1982	S	1982-05-04	5	LA13897	O	PHY.LUS		I
BK	PL.BK.05	1982	S	1982-05-04	5	LA13898	O	PHY.LUS		I
BK	PL.BK.05	1982	S	1982-05-04	5	LA13899	O	PHY.LUS		I
BK	PL.BK.05	1982	S	1982-05-04	5	LA13900	O	PHY.LUS		I
BK	PL.BK.05	1982	S	1982-05-04	5	LA13901	O	PHY.LUS		I
BK	PL.BK.05	1982	S	1982-05-04	5	LA13902	O	PHY.LUS		I
BK	PL.BK.05	1982	S	1982-05-04	5	LA13903	O	PHY.LUS		I
BK	PL.BK.05	1982	S	1982-05-04	5	LA13904	O	PHY.LUS		I
BK	PL.BK.05	1982	S	1982-05-04	5	LA13905	O	PHY.LUS		I
BK	PL.BK.05	1982	S	1982-05-04	5	LA13906	O	PHY.LUS		I
BK	PL.BK.05	1982	S	1982-05-04	5	LA13907	O	PHY.LUS		I
BK	PL.BK.05	1982	S	1982-05-04	5	LA13908	O	PHY.LUS		I
BK	PL.BK.05	1982	S	1982-05-04	5	LA13909	O	PHY.LUS		A
BK	PL.BK.05	1982	S	1982-05-04	5	LA13910	O	PHY.LUS		A
BK	PL.BK.05	1982	S	1982-05-04	5	LA13912	O	PHY.LUS		I
BK	PL.BK.05	1982	S	1982-05-04	5	LA13913	O	PHY.LUS		I
BK	PL.BK.05	1982	S	1982-05-04	5	LA13914	O	PHY.LUS		I
BK	PL.BK.05	1982	S	1982-05-04	5	LA13915	O	PHY.LUS		I
BK	PL.BK.05	1982	S	1982-05-04	5	LA13916	O	PHY.LUS		I
BK	PL.BK.05	1982	S	1982-05-04	5	LA13918	O	PHY.LUS		I
BK	PL.BK.05	1982	S	1982-05-04	5	LA13919	O	PHY.LUS		I
BK	PL.BK.05	1982	S	1982-05-04	5	LA13920	O	PHY.LUS		I
BK	PL.BK.05	1982	S	1982-05-04	5	LA13921	O	PHY.LUS		I
BK	PL.BK.05	1982	S	1982-05-04	5	LA13922	O	PHY.LUS		I
BK	PL.BK.05	1982	S	1982-05-04	5	LA13923	O	PHY.LUS		A
BK	PL.BK.05	1982	S	1982-05-04	5	LA13924	O	PHY.LUS		I
BK	PL.BK.05	1982	S	1982-05-04	5	LA13925	O	PHY.LUS		I
BK	PL.BK.05	1982	S	1982-05-04	5	LA13926	O	PHY.LUS		A
BK	PL.BK.05	1982	S	1982-05-04	5	LA13927	O	PHY.LUS		I
BK	PL.BK.05	1982	S	1982-05-04	5	LA13928	O	PHY.LUS		I
BK	PL.BK.05	1982	S	1982-05-04	5	LA13929	O	PHY.LUS		I
BK	PL.BK.05	1982	S	1982-05-04	5	LA13931	O	PHY.LUS		I
BK	PL.BK.05	1982	S	1982-05-04	5	LA13932	O	PHY.LUS		I
BK	PL.BK.05	1982	S	1982-05-04	5	LA13933	O	PHY.LUS		I
BK	PL.BK.05	1982	S	1982-05-04	5	LA13934	O	PHY.LUS		I
BK	PL.BK.05	1982	S	1982-05-04	5	LA13935	O	PHY.LUS		I
BK	PL.BK.05	1982	S	1982-05-04	5	LA13936	O	PHY.LUS		I
BK	PL.BK.05	1982	S	1982-05-04	5	LA13937	O	PHY.LUS		I
BK	PL.BK.05	1982	S	1982-05-04	5	LA13938	O	PHY.LUS		I
BK	PL.BK.05	1982	S	1982-05-04	5	LA13939	O	PHY.LUS		I
BK	PL.BK.05	1982	S	1982-05-04	5	LA13940	O	PHY.LUS		I
BK	PL.BK.05	1982	S	1982-05-04	5	LA13941	O	PHY.LUS		I
BK	PL.BK.05	1982	S	1982-05-04	5	LA13942	O	PHY.LUS		I
BK	PL.BK.05	1982	S	1982-05-04	5	LA13943	O	PHY.LUS		A
BK	PL.BK.05	1982	S	1982-05-04	5	LA13944	O	PHY.LUS		A
BK	PL.BK.05	1982	S	1982-05-04	5	LA13945	O	PHY.LUS		A
BK	PL.BK.05	1982	S	1982-05-04	5	LA13946	O	PHY.LUS		I
BK	PL.BK.05	1982	S	1982-05-04	5	LA13947	O	PHY.LUS		I
BK	PL.BK.05	1982	S	1982-05-04	5	LA13948	O	PHY.LUS		I
BK	PL.BK.05	1982	S	1982-05-04	5	LA13949	O	PHY.LUS		I
BK	PL.BK.05	1982	S	1982-05-04	5	LA13950	O	PHY.LUS		I
BK	PL.BK.05	1982	S	1982-05-04	5	LA13951	O	PHY.LUS		A
BK	PL.BK.05	1982	S	1982-05-04	5	LA13952	O	PHY.LUS		A
BK	PL.BK.05	1982	S	1982-05-04	5	LA13953	O	PHY.LUS		I
BK	PL.BK.05	1982	S	1982-05-04	5	LA13954	O	PHY.LUS		A
BK	PL.BK.05	1982	S	1982-05-04	5	LA13955	O	PHY.LUS		I
BK	PL.BK.05	1982	S	1982-05-04	5	LA13956	O	PHY.LUS		I
BK	PL.BK.05	1982	S	1982-05-04	5	LA13958	O	PHY.LUS		I
BK	PL.BK.05	1982	S	1982-05-04	5	LA13959	O	PHY.LUS		I
BK	PL.BK.05	1982	S	1982-05-04	5	LA13960	O	PHY.LUS		I
BK	PL.BK.05	1982	S	1982-05-04	5	LA13961	O	PHY.LUS		I
BK	PL.BK.05	1982	S	1982-05-04	5	LA13962	O	PHY.LUS		I
BK	PL.BK.05	1982	S	1982-05-04	5	LA13963	O	PHY.LUS		I
BK	PL.BK.05	1982	S	1982-05-04	5	LA13964	O	PHY.LUS		I
BK	PL.BK.05	1982	S	1982-05-04	5	LA13965	O	PHY.LUS		A
BK	PL.BK.05	1982	S	1982-05-04	5	LA13966	O	PHY.LUS		I
BK	PL.BK.05	1982	S	1982-05-04	5	LA13967	O	PHY.LUS		I
BK	PL.BK.05	1982	S	1982-05-04	5	LA13968	O	PHY.LUS		I
BK	PL.BK.05	1982	S	1982-05-04	5	LA13969	O	PHY.LUS		I
BK	PL.BK.05	1982	S	1982-05-04	5	LA13970	O	PHY.LUS		I
BK	PL.BK.05	1982	S	1982-05-04	5	LA13971	O	PHY.LUS		I
BK	PL.BK.05	1982	S	1982-05-04	5	LA13972	O	PHY.LUS		I
BK	PL.BK.05	1982	S	1982-05-04	5	LA13973	O	PHY.LUS		A
BK	PL.BK.05	1982	S	1982-05-04	5	LA13974	O	PHY.LUS		I
BK	PL.BK.05	1982	S	1982-05-04	5	LA13975	O	PHY.LUS		I
BK	PL.BK.05	1982	S	1982-05-04	5	LA13976	O	PHY.LUS		I
BK	PL.BK.05	1982	S	1982-05-04	5	LA13977	O	PHY.LUS		A
BK	PL.BK.05	1982	S	1982-05-04	5	LA13978	O	PHY.LUS		I
BK	PL.BK.05	1982	S	1982-05-04	5	LA13979	O	PHY.LUS		I
BK	PL.BK.05	1982	S	1982-05-04	5	LA13980	O	PHY.LUS		A
BK	PL.BK.05	1982	S	1982-05-04	5	LA13982	O	PHY.LUS		A
BK	PL.BK.05	1982	S	1982-05-04	5	LA13983	O	PHY.LUS		I
BK	PL.BK.05	1982	S	1982-05-04	5	LA13984	O	PHY.LUS		I
BK	PL.BK.05	1982	S	1982-05-04	5	LA13985	O	PHY.LUS		I
BK	PL.BK.05	1982	S	1982-05-04	5	LA13986	O	PHY.LUS		I
BK	PL.BK.05	1982	S	1982-05-04	5	LA13987	O	PHY.LUS		I
BK	PL.BK.05	1982	S	1982-05-04	5	LA13988	O	PHY.LUS		I
BK	PL.BK.05	1982	S	1982-05-04	5	LA13989	O	PHY.LUS		I
BK	PL.BK.05	1982	S	1982-05-04	5	LA13990	O	PHY.LUS		I
BK	PL.BK.05	1982	S	1982-05-04	5	LA13991	O	PHY.LUS		A
BK	PL.BK.05	1982	S	1982-05-04	5	LA13992	O	PHY.LUS		I
BK	PL.BK.05	1982	S	1982-05-04	5	LA13993	O	PHY.LUS		A
BK	PL.BK.05	1982	S	1982-05-04	5	LA13994	O	PHY.LUS		I
BK	PL.BK.05	1982	S	1982-05-04	5	LA13995	O	PHY.LUS		A
BK	PL.BK.05	1982	S	1982-05-04	5	LA13996	O	PHY.LUS		I
BK	PL.BK.05	1982	S	1982-05-04	5	LA13997	O	PHY.LUS		I
BK	PL.BK.05	1982	S	1982-05-04	5	LA13998	O	PHY.LUS		I
BK	PL.BK.05	1982	S	1982-05-04	5	LA13999	O	PHY.LUS		I
BK	PL.BK.05	1982	S	1982-05-04	5	LA14000	O	PHY.LUS		I
BK	PL.BK.05	1982	S	1982-05-04	5	LA14001	O	PHY.LUS		A
BK	PL.BK.05	1982	S	1982-05-04	5	LA14003	O	PHY.LUS		I
BK	PL.BK.05	1982	S	1982-05-04	5	LA14004	O	PHY.LUS		I
BK	PL.BK.05	1982	S	1982-05-04	5	LA14005	O	PHY.LUS		I
BK	PL.BK.05	1982	S	1982-05-04	5	LA14007	O	PHY.LUS		I
BK	PL.BK.05	1982	S	1982-05-04	5	LA14009	O	PHY.LUS		I
BK	PL.BK.05	1982	S	1982-05-04	5	LA14010	O	PHY.LUS		I
BK	PL.BK.05	1982	S	1982-05-04	5	LA14011	O	PHY.LUS		I
BK	PL.BK.05	1982	S	1982-05-04	5	LA14012	O	PHY.LUS		I
BK	PL.BK.05	1982	S	1982-05-04	5	LA14013	O	PHY.LUS		I
BK	PL.BK.05	1982	S	1982-05-04	5	LA14014	O	PHY.LUS		A
BK	PL.BK.05	1982	S	1982-05-04	5	LA14015	O	PHY.LUS		I
BK	PL.BK.05	1982	S	1982-05-04	5	LA14016	O	PHY.LUS		I
BK	PL.BK.05	1982	S	1982-05-04	5	LA14017	O	PHY.LUS		I
BK	PL.BK.05	1982	S	1982-05-04	5	LA14018	O	PHY.LUS		I
BK	PL.BK.05	1982	S	1982-05-04	5	LA14019	O	PHY.LUS		I
BK	PL.BK.05	1982	S	1982-05-04	5	LA14020	O	PHY.LUS		I
BK	PL.BK.05	1982	S	1982-05-04	5	LA14021	O	PHY.LUS		I
BK	PL.BK.05	1982	S	1982-05-04	5	LA14022	O	PHY.LUS		I
BK	PL.BK.05	1982	S	1982-05-04	5	LA14023	O	PHY.LUS		I
BK	PL.BK.05	1982	S	1982-05-04	5	LA14024	O	PHY.LUS		I
BK	PL.BK.05	1982	S	1982-05-04	5	LA14025	O	PHY.LUS		I
BK	PL.BK.05	1982	S	1982-05-04	5	LA14026	O	PHY.LUS		I
BK	PL.BK.05	1982	S	1982-05-04	5	LA14027	O	PHY.LUS		I
BK	PL.BK.05	1982	S	1982-05-04	5	LA14028	O	PHY.LUS		I
BK	PL.BK.05	1982	S	1982-05-04	5	LA14029	O	PHY.LUS		I
BK	PL.BK.05	1982	S	1982-05-04	5	LA14030	O	PHY.LUS		I
BK	PL.BK.05	1982	S	1982-05-04	5	LA14031	O	PHY.LUS		A
BK	PL.BK.05	1982	S	1982-05-04	5	LA14032	O	PHY.LUS		I
BK	PL.BK.05	1982	S	1982-05-04	5	LA14033	O	PHY.LUS		I
BK	PL.BK.05	1982	S	1982-05-04	5	LA14034	O	PHY.LUS		A
BK	PL.BK.05	1982	S	1982-05-04	5	LA14035	O	PHY.LUS		I
BK	PL.BK.05	1982	S	1982-05-04	5	LA14036	O	PHY.LUS		I
BK	PL.BK.05	1982	S	1982-05-04	5	LA14037	O	PHY.LUS		I
BK	PL.BK.05	1982	S	1982-05-04	5	LA14038	O	PHY.LUS		I
BK	PL.BK.05	1982	S	1982-05-04	5	LA14039	O	PHY.LUS		I
BK	PL.BK.05	1982	S	1982-05-04	5	LA14040	O	PHY.LUS		I
BK	PL.BK.05	1982	S	1982-05-04	5	LA14041	O	PHY.LUS		I
BK	PL.BK.05	1982	S	1982-05-04	5	LA14042	O	PHY.LUS		I
BK	PL.BK.05	1982	S	1982-05-04	5	LA14043	O	PHY.LUS		I
BK	PL.BK.05	1982	S	1982-05-04	5	LA14044	O	PHY.LUS		I
BK	PL.BK.05	1982	S	1982-05-04	5	LA14045	O	PHY.LUS		I
BK	PL.BK.05	1982	S	1982-05-04	5	LA14046	O	PHY.LUS		I
BK	PL.BK.05	1982	S	1982-05-04	5	LA14048	O	PHY.LUS		A
BK	PL.BK.05	1982	S	1982-05-04	5	LA14049	O	PHY.LUS		A
BK	PL.BK.05	1982	S	1982-05-04	5	LA14050	O	PHY.LUS		I
BK	PL.BK.05	1982	S	1982-05-04	5	LA14051	O	PHY.LUS		I
BK	PL.BK.05	1982	S	1982-05-04	5	LA14052	O	PHY.LUS		I
BK	PL.BK.05	1982	S	1982-05-04	5	LA14053	O	PHY.LUS		I
BK	PL.BK.05	1982	S	1982-05-04	5	LA14054	O	PHY.LUS		I
BK	PL.BK.05	1982	S	1982-05-04	5	LA14055	O	PHY.LUS		I
BK	PL.BK.05	1982	S	1982-05-04	5	LA14056	O	PHY.LUS		I
BK	PL.BK.05	1982	S	1982-05-04	5	LA14057	O	PHY.LUS		I
BK	PL.BK.05	1982	S	1982-05-04	8	LA14060	O	PHY.LUS		I
BK	PL.BK.05	1982	S	1982-05-04	8	LA14061	O	PHY.LUS		I
BK	PL.BK.05	1982	S	1982-05-04	8	LA14062	O	PHY.LUS		I
BK	PL.BK.05	1982	S	1982-05-04	8	LA14063	O	PHY.LUS		I
BK	PL.BK.05	1982	S	1982-05-04	8	LA14064	O	PHY.LUS		I
BK	PL.BK.05	1982	S	1982-05-04	8	LA14065	O	PHY.LUS		A
BK	PL.BK.05	1982	S	1982-05-04	8	LA14066	O	PHY.LUS		A
BK	PL.BK.05	1982	S	1982-05-04	8	LA14067	O	PHY.LUS		I
BK	PL.BK.05	1982	S	1982-05-04	8	LA14068	O	PHY.LUS		A
BK	PL.BK.05	1982	S	1982-05-04	8	LA14069	O	PHY.LUS		I
BK	PL.BK.05	1982	S	1982-05-04	8	LA14071	O	PHY.LUS		I
BK	PL.BK.05	1982	S	1982-05-04	8	LA14072	O	PHY.LUS		I
BK	PL.BK.05	1982	S	1982-05-04	8	LA14073	O	PHY.LUS		I
BK	PL.BK.05	1982	S	1982-05-04	8	LA14074	O	PHY.LUS		I
BK	PL.BK.05	1982	S	1982-05-04	8	LA14075	O	PHY.LUS		I
BK	PL.BK.05	1982	S	1982-05-04	8	LA14076	O	PHY.LUS		I
BK	PL.BK.05	1982	S	1982-05-04	8	LA14077	O	PHY.LUS		I
BK	PL.BK.05	1982	S	1982-05-04	8	LA14078	O	PHY.LUS		I
BK	PL.BK.05	1982	S	1982-05-04	8	LA14080	O	PHY.LUS		I
BK	PL.BK.05	1982	S	1982-05-04	8	LA14081	O	PHY.LUS		I
BK	PL.BK.05	1982	S	1982-05-04	8	LA14082	O	PHY.LUS		I
BK	PL.BK.05	1982	S	1982-05-04	8	LA14083	O	PHY.LUS		I
BK	PL.BK.05	1982	S	1982-05-04	8	LA14084	O	PHY.LUS		I
BK	PL.BK.05	1982	S	1982-05-04	8	LA14085	O	PHY.LUS		I
BK	PL.BK.05	1982	S	1982-05-04	8	LA14086	O	PHY.LUS		I
BK	PL.BK.05	1982	S	1982-05-04	8	LA14087	O	PHY.LUS		I
BK	PL.BK.05	1982	S	1982-05-04	8	LA14088	O	PHY.LUS		I
BK	PL.BK.05	1982	S	1982-05-04	8	LA14089	O	PHY.LUS		A
BK	PL.BK.05	1982	S	1982-05-04	8	LA14090	O	PHY.LUS		I
BK	PL.BK.05	1982	S	1982-05-04	8	LA14091	O	PHY.LUS		I
BK	PL.BK.05	1982	S	1982-05-04	8	LA14092	O	PHY.LUS		I
BK	PL.BK.05	1982	S	1982-05-04	8	LA14093	O	PHY.LUS		I
BK	PL.BK.05	1982	S	1982-05-04	8	LA14094	O	PHY.LUS		I
BK	PL.BK.05	1982	S	1982-05-04	8	LA14095	O	PHY.LUS		I
BK	PL.BK.05	1982	S	1982-05-04	8	LA14096	O	PHY.LUS		I
BK	PL.BK.05	1982	S	1982-05-04	8	LA14097	O	PHY.LUS		I
BK	PL.BK.05	1982	S	1982-05-04	8	LA14098	O	PHY.LUS		I
BK	PL.BK.05	1982	S	1982-05-04	8	LA14099	O	PHY.LUS		I
BK	PL.BK.05	1982	S	1982-05-04	8	LA14100	O	PHY.LUS		I
BK	PL.BK.05	1982	S	1982-05-04	8	LA14101	O	PHY.LUS		I
BK	PL.BK.05	1982	S	1982-05-04	8	LA14102	O	PHY.LUS		A
BK	PL.BK.05	1982	S	1982-05-04	8	LA14103	O	PHY.LUS		I
BK	PL.BK.05	1982	S	1982-05-04	8	LA14104	O	PHY.LUS		I
BK	PL.BK.05	1982	S	1982-05-04	8	LA14105	O	PHY.LUS		I
BK	PL.BK.05	1982	S	1982-05-04	8	LA14107	O	PHY.LUS		A
BK	PL.BK.05	1982	S	1982-05-04	8	LA14108	O	PHY.LUS		I
BK	PL.BK.05	1982	S	1982-05-04	8	LA14109	O	PHY.LUS		I
BK	PL.BK.05	1982	S	1982-05-04	8	LA14110	O	PHY.LUS		I
BK	PL.BK.05	1982	S	1982-05-04	8	LA14111	O	PHY.LUS		I
BK	PL.BK.05	1982	S	1982-05-04	8	LA14112	O	PHY.LUS		I
BK	PL.BK.05	1982	S	1982-05-04	8	LA14113	O	PHY.LUS		I
BK	PL.BK.05	1982	S	1982-05-04	8	LA14114	O	PHY.LUS		I
BK	PL.BK.05	1982	S	1982-05-04	8	LA14115	O	PHY.LUS		I
BK	PL.BK.05	1982	S	1982-05-04	8	LA14116	O	PHY.LUS		I
BK	PL.BK.05	1982	S	1982-05-04	8	LA14117	O	PHY.LUS		I
BK	PL.BK.05	1982	S	1982-05-04	8	LA14118	O	PHY.LUS		I
BK	PL.BK.05	1982	S	1982-05-04	8	LA14120	O	PHY.LUS		I
BK	PL.BK.05	1982	S	1982-05-04	8	LA14121	O	PHY.LUS		I
BK	PL.BK.05	1982	S	1982-05-04	8	LA14122	O	PHY.LUS		I
BK	PL.BK.05	1982	S	1982-05-04	8	LA14125	O	PHY.LUS		I
BK	PL.BK.05	1982	S	1982-05-04	8	LA14126	O	PHY.LUS		A
BK	PL.BK.05	1982	S	1982-05-04	8	LA14127	O	PHY.LUS		I
BK	PL.BK.05	1982	S	1982-05-04	8	LA14128	O	PHY.LUS		I
BK	PL.BK.05	1982	S	1982-05-04	8	LA14129	O	PHY.LUS		I
BK	PL.BK.05	1982	S	1982-05-04	8	LA14131	O	PHY.LUS		I
BK	PL.BK.05	1982	S	1982-05-04	8	LA14132	O	PHY.LUS		I
BK	PL.BK.05	1982	S	1982-05-04	8	LA14133	O	PHY.LUS		A
BK	PL.BK.05	1982	S	1982-05-04	8	LA14134	O	PHY.LUS		I
BK	PL.BK.05	1982	S	1982-05-04	8	LA14135	O	PHY.LUS		I
BK	PL.BK.05	1982	S	1982-05-04	8	LA14136	O	PHY.LUS		I
BK	PL.BK.05	1982	S	1982-05-04	8	LA14137	O	PHY.LUS		I
BK	PL.BK.05	1982	S	1982-05-04	8	LA14138	O	PHY.LUS		A
BK	PL.BK.05	1982	S	1982-05-04	8	LA14139	O	PHY.LUS		I
BK	PL.BK.05	1982	S	1982-05-04	8	LA14140	O	PHY.LUS		I
BK	PL.BK.05	1982	S	1982-05-04	8	LA14141	O	PHY.LUS		I
BK	PL.BK.05	1982	S	1982-05-04	8	LA14142	O	PHY.LUS		I
BK	PL.BK.05	1982	S	1982-05-04	8	LA14143	O	PHY.LUS		I
BK	PL.BK.05	1982	S	1982-05-04	8	LA14144	O	PHY.LUS		I
BK	PL.BK.05	1982	S	1982-05-04	8	LA14145	O	PHY.LUS		A
BK	PL.BK.05	1982	S	1982-05-04	8	LA14146	O	PHY.LUS		I
BK	PL.BK.05	1982	S	1982-05-04	8	LA14147	O	PHY.LUS		A
BK	PL.BK.05	1982	S	1982-05-04	8	LA14149	O	PHY.LUS		I
BK	PL.BK.05	1982	S	1982-05-04	9	LA14151	O	PHY.LUS		I
BK	PL.BK.05	1982	S	1982-05-04	9	LA14152	O	PHY.LUS		A
BK	PL.BK.05	1982	S	1982-05-04	9	LA14153	O	PHY.LUS		I
BK	PL.BK.05	1982	S	1982-05-04	9	LA14154	O	PHY.LUS		I
BK	PL.BK.05	1982	S	1982-05-04	9	LA14155	O	PHY.LUS		I
BK	PL.BK.05	1982	S	1982-05-04	9	LA14156	O	PHY.LUS		A
BK	PL.BK.05	1982	S	1982-05-04	9	LA14157	O	PHY.LUS		A
BK	PL.BK.05	1982	S	1982-05-04	9	LA14158	O	PHY.LUS		I
BK	PL.BK.05	1982	S	1982-05-04	9	LA14159	O	PHY.LUS		I
BK	PL.BK.05	1982	S	1982-05-04	9	LA14161	O	PHY.LUS		I
BK	PL.BK.05	1982	S	1982-05-04	9	LA14162	O	PHY.LUS		I
BK	PL.BK.05	1982	S	1982-05-04	9	LA14163	O	PHY.LUS		I
BK	PL.BK.05	1982	S	1982-05-04	9	LA14164	O	PHY.LUS		I
BK	PL.BK.05	1982	S	1982-05-04	9	LA14165	O	PHY.LUS		I
BK	PL.BK.05	1982	S	1982-05-04	9	LA14167	O	PHY.LUS		A
BK	PL.BK.05	1982	S	1982-05-04	9	LA14168	O	PHY.LUS		A
BK	PL.BK.05	1982	S	1982-05-04	9	LA14169	O	PHY.LUS		I
BK	PL.BK.05	1982	S	1982-05-04	10	LA14172	O	PHY.LUS		I
BK	PL.BK.05	1982	S	1982-05-04	10	LA14173	O	PHY.LUS		A
BK	PL.BK.05	1982	S	1982-05-04	11	LA14175	O	PHY.LUS		I
BK	PL.BK.05	1982	S	1982-05-04	11	LA14176	O	PHY.LUS		I
BK	PL.BK.05	1982	S	1982-05-04	11	LA14177	O	PHY.LUS		A
BK	PL.BK.05	1982	S	1982-05-04	13	LA14178	O	PHY.LUS		A
BK	PL.BK.05	1982	S	1982-05-04	13	LA14179	O	PHY.LUS		I
BK	PL.BK.05	1982	S	1982-05-04	13	LA14180	O	PHY.LUS		A
BK	PL.BK.05	1982	S	1982-05-04	14	LA14181	O	PHY.LUS		I
BK	PL.BK.05	1982	S	1982-05-04	14	LA14182	O	PHY.LUS		I
BK	PL.BK.05	1982	S	1982-05-04	17	LA14183	O	PHY.LUS		I
BK	PL.BK.05	1982	S	1982-05-05	6	LA14184	O	PHY.LUS		I
BK	PL.BK.05	1982	S	1982-05-05	6	LA14186	O	PHY.LUS		I
BK	PL.BK.05	1982	S	1982-05-05	6	LA14187	O	PHY.LUS		I
BK	PL.BK.05	1982	S	1982-05-05	6	LA14188	O	PHY.LUS		I
BK	PL.BK.05	1982	S	1982-05-05	6	LA14190	O	PHY.LUS		I
BK	PL.BK.05	1982	S	1982-05-05	6	LA14191	O	PHY.LUS		I
BK	PL.BK.05	1982	S	1982-05-05	6	LA14192	O	PHY.LUS		I
BK	PL.BK.05	1982	S	1982-05-05	6	LA14193	O	PHY.LUS		I
BK	PL.BK.05	1982	S	1982-05-05	6	LA14196	O	PHY.LUS		I
BK	PL.BK.05	1982	S	1982-05-05	6	LA14197	O	PHY.LUS		I
BK	PL.BK.05	1982	S	1982-05-05	6	LA14198	O	PHY.LUS		I
BK	PL.BK.05	1982	S	1982-05-05	6	LA14199	O	PHY.LUS		I
BK	PL.BK.05	1982	S	1982-05-05	6	LA14201	O	PHY.LUS		I
BK	PL.BK.05	1982	S	1982-05-05	6	LA14203	O	PHY.LUS		I
BK	PL.BK.05	1982	S	1982-05-05	6	LA14204	O	PHY.LUS		I
BK	PL.BK.05	1982	S	1982-05-05	6	LA14205	O	PHY.LUS		I
BK	PL.BK.05	1982	S	1982-05-05	6	LA14207	O	PHY.LUS		I
BK	PL.BK.05	1982	S	1982-05-05	6	LA14208	O	PHY.LUS		I
BK	PL.BK.05	1982	S	1982-05-05	6	LA14209	O	PHY.LUS		I
BK	PL.BK.05	1982	S	1982-05-05	7	LA14211	O	PHY.LUS		I
BK	PL.BK.05	1982	S	1982-05-05	7	LA14212	O	PHY.LUS		I
BK	PL.BK.05	1982	S	1982-05-05	7	LA14214	O	PHY.LUS		I
BK	PL.BK.05	1982	S	1982-05-05	7	LA14216	O	PHY.LUS		I
BK	PL.BK.05	1982	S	1982-05-05	7	LA14217	O	PHY.LUS		I
BK	PL.BK.05	1982	S	1982-05-05	7	LA14218	O	PHY.LUS		I
BK	PL.BK.05	1982	S	1982-05-05	7	LA14220	O	PHY.LUS		A
BK	PL.BK.05	1982	S	1982-05-05	8	LA14223	O	PHY.LUS		I
BK	PL.BK.05	1982	S	1982-05-05	8	LA14224	O	PHY.LUS		A
BK	PL.BK.05	1982	S	1982-05-05	8	LA14225	O	PHY.LUS		I
BK	PL.BK.05	1982	S	1982-05-05	8	LA14226	O	PHY.LUS		I
BK	PL.BK.05	1982	S	1982-05-05	8	LA14227	O	PHY.LUS		I
BK	PL.BK.05	1982	S	1982-05-05	8	LA14228	O	PHY.LUS		I
BK	PL.BK.05	1982	S	1982-05-05	8	LA14230	O	PHY.LUS		I
BK	PL.BK.05	1982	S	1982-05-05	8	LA14231	O	PHY.LUS		A
BK	PL.BK.05	1982	S	1982-05-05	8	LA14232	O	PHY.LUS		I
BK	PL.BK.05	1982	S	1982-05-05	8	LA14233	O	PHY.LUS		I
BK	PL.BK.05	1982	S	1982-05-05	8	LA14234	O	PHY.LUS		I
BK	PL.BK.05	1982	S	1982-05-05	8	LA14235	O	PHY.LUS		I
BK	PL.BK.05	1982	S	1982-05-05	8	LA14236	O	PHY.LUS		I
BK	PL.BK.05	1982	S	1982-05-05	8	LA14237	O	PHY.LUS		I
BK	PL.BK.05	1982	S	1982-05-05	8	LA14238	O	PHY.LUS		I
BK	PL.BK.05	1982	S	1982-05-05	9	LA14239	O	PHY.LUS		I
BK	PL.BK.05	1982	S	1982-05-05	9	LA14241	O	PHY.LUS		I
BK	PL.BK.05	1982	S	1982-05-05	9	LA14242	O	PHY.LUS		I
BK	PL.BK.05	1982	S	1982-05-05	9	LA14244	O	PHY.LUS		I
BK	PL.BK.05	1982	S	1982-05-05	9	LA14245	O	PHY.LUS		I
BK	PL.BK.05	1982	S	1982-05-05	9	LA14246	O	PHY.LUS		I
BK	PL.BK.05	1982	S	1982-05-05	10	LA14249	O	PHY.LUS		I
BK	PL.BK.05	1982	S	1982-05-05	10	LA14250	O	PHY.LUS		I
BK	PL.BK.05	1982	S	1982-05-05	10	LA14251	O	PHY.LUS		I
BK	PL.BK.05	1982	S	1982-05-05	10	LA14252	O	PHY.LUS		A
BK	PL.BK.05	1982	S	1982-05-05	10	LA14254	O	PHY.LUS		I
BK	PL.BK.05	1982	S	1982-05-05	10	LA14255	O	PHY.LUS		A
BK	PL.BK.05	1982	S	1982-05-05	10	LA14256	O	PHY.LUS		I
BK	PL.BK.05	1982	S	1982-05-05	10	LA14257	O	PHY.LUS		I
BK	PL.BK.05	1982	S	1982-05-05	10	LA14258	O	PHY.LUS		I
BK	PL.BK.05	1982	S	1982-05-05	10	LA14259	O	PHY.LUS		I
BK	PL.BK.05	1982	S	1982-05-05	10	LA14260	O	PHY.LUS		I
BK	PL.BK.05	1982	S	1982-05-05	10	LA14261	O	PHY.LUS		I
BK	PL.BK.05	1982	S	1982-05-05	11	LA14263	O	PHY.LUS		A
BK	PL.BK.05	1982	S	1982-05-05	12	LA14265	O	PHY.LUS		I
BK	PL.BK.05	1982	S	1982-05-05	14	LA14266	O	PHY.LUS		I
BK	PL.BK.05	1982	S	1982-05-05	19	LA14268	O	PHY.LUS		I
BK	PL.BK.05	1982	S	1982-05-06	5	LA14269	O	PHY.LUS		A
BK	PL.BK.05	1982	S	1982-05-06	5	LA14271	O	PHY.LUS		I
BK	PL.BK.05	1982	S	1982-05-06	5	LA14272	O	PHY.LUS		I
BK	PL.BK.05	1982	S	1982-05-06	5	LA14273	O	PHY.LUS		I
BK	PL.BK.05	1982	S	1982-05-06	5	LA14241	R	PHY.LUS		L
BK	PL.BK.05	1982	S	1982-05-06	5	LA14274	O	PHY.LUS		I
BK	PL.BK.05	1982	S	1982-05-06	5	LA14275	O	PHY.LUS		I
BK	PL.BK.05	1982	S	1982-05-06	5	LA14276	O	PHY.LUS		I
BK	PL.BK.05	1982	S	1982-05-06	5	LA14277	O	PHY.LUS		I
BK	PL.BK.05	1982	S	1982-05-06	6	LA14282	O	PHY.LUS		A
BK	PL.BK.05	1982	S	1982-05-06	6	LA14283	O	PHY.LUS		I
BK	PL.BK.05	1982	S	1982-05-06	6	LA14284	O	PHY.LUS		I
BK	PL.BK.05	1982	S	1982-05-06	6	LA14285	O	PHY.LUS		I
BK	PL.BK.05	1982	S	1982-05-06	6	LA14286	O	PHY.LUS		I
BK	PL.BK.05	1982	S	1982-05-06	6	LA14287	O	PHY.LUS		I
BK	PL.BK.05	1982	S	1982-05-06	6	LA14288	O	PHY.LUS		I
BK	PL.BK.05	1982	S	1982-05-06	7	LA14289	O	PHY.LUS		I
BK	PL.BK.05	1982	S	1982-05-06	7	LA14290	O	PHY.LUS		A
BK	PL.BK.05	1982	S	1982-05-06	7	LA14291	O	PHY.LUS		I
BK	PL.BK.05	1982	S	1982-05-06	7	LA14292	O	PHY.LUS		I
BK	PL.BK.05	1982	S	1982-05-06	7	LA14293	O	PHY.LUS		I
BK	PL.BK.05	1982	S	1982-05-06	7	LA14294	O	PHY.LUS		I
BK	PL.BK.05	1982	S	1982-05-06	7	LA14295	O	PHY.LUS		I
BK	PL.BK.05	1982	S	1982-05-06	7	LA14296	O	PHY.LUS		A
BK	PL.BK.05	1982	S	1982-05-06	7	LA14297	O	PHY.LUS		I
BK	PL.BK.05	1982	S	1982-05-06	8	LA14298	O	PHY.LUS		I
BK	PL.BK.05	1982	S	1982-05-06	8	LA14299	O	PHY.LUS		I
BK	PL.BK.05	1982	S	1982-05-06	8	LA14300	O	PHY.LUS		I
BK	PL.BK.05	1982	S	1982-05-06	8	LA14301	O	PHY.LUS		A
BK	PL.BK.05	1982	S	1982-05-06	8	LA14302	O	PHY.LUS		A
BK	PL.BK.05	1982	S	1982-05-06	8	LA14303	O	PHY.LUS		I
BK	PL.BK.05	1982	S	1982-05-06	8	LA14304	O	PHY.LUS		I
BK	PL.BK.05	1982	S	1982-05-06	8	LA14305	O	PHY.LUS		I
BK	PL.BK.05	1982	S	1982-05-06	10	LA14308	O	PHY.LUS		I
BK	PL.BK.05	1982	S	1982-05-06	11	LA14309	O	PHY.LUS		A
BK	PL.BK.05	1982	S	1982-05-06	11	LA14310	O	PHY.LUS		I
BK	PL.BK.05	1982	S	1982-05-06	12	LA14312	O	PHY.LUS		A
BK	PL.BK.05	1982	S	1982-05-06	15	LA14315	O	PHY.LUS		I
BK	PL.BK.05	1982	S	1982-05-07	5	LA14317	O	PHY.LUS		I
BK	PL.BK.05	1982	S	1982-05-07	5	LA14318	O	PHY.LUS		I
BK	PL.BK.05	1982	S	1982-05-07	5	LA14319	O	PHY.LUS		I
BK	PL.BK.05	1982	S	1982-05-07	5	LA14320	O	PHY.LUS		I
BK	PL.BK.05	1982	S	1982-05-07	5	LA14321	O	PHY.LUS		I
BK	PL.BK.05	1982	S	1982-05-07	5	LA14322	O	PHY.LUS		I
BK	PL.BK.05	1982	S	1982-05-07	5	LA14323	O	PHY.LUS		I
BK	PL.BK.05	1982	S	1982-05-07	5	LA14324	O	PHY.LUS		I
BK	PL.BK.05	1982	S	1982-05-07	5	LA14325	O	PHY.LUS		I
BK	PL.BK.05	1982	S	1982-05-07	5	LA14327	O	PHY.LUS		I
BK	PL.BK.05	1982	S	1982-05-07	5	LA14328	O	PHY.LUS		I
BK	PL.BK.05	1982	S	1982-05-07	5	LA14329	O	PHY.LUS		I
BK	PL.BK.05	1982	S	1982-05-07	5	LA14330	O	PHY.LUS		I
BK	PL.BK.05	1982	S	1982-05-07	5	LA14331	O	PHY.LUS		I
BK	PL.BK.05	1982	S	1982-05-07	5	LA14333	O	PHY.LUS		I
BK	PL.BK.05	1982	S	1982-05-07	5	LA14335	O	PHY.LUS		A
BK	PL.BK.05	1982	S	1982-05-07	6	LA14339	O	PHY.LUS		A
BK	PL.BK.05	1982	S	1982-05-07	6	LA14340	O	PHY.LUS		I
BK	PL.BK.05	1982	S	1982-05-07	6	LA14341	O	PHY.LUS		I
BK	PL.BK.05	1982	S	1982-05-07	6	LA14342	O	PHY.LUS		I
BK	PL.BK.05	1982	S	1982-05-07	6	LA14343	O	PHY.LUS		I
BK	PL.BK.05	1982	S	1982-05-07	6	LA14344	O	PHY.LUS		I
BK	PL.BK.05	1982	S	1982-05-07	6	LA14345	O	PHY.LUS		I
BK	PL.BK.05	1982	S	1982-05-07	6	LA14346	O	PHY.LUS		A
BK	PL.BK.05	1982	S	1982-05-07	6	LA14347	O	PHY.LUS		I
BK	PL.BK.05	1982	S	1982-05-07	6	LA14348	O	PHY.LUS		I
BK	PL.BK.05	1982	S	1982-05-07	6	LA14349	O	PHY.LUS		I
BK	PL.BK.05	1982	S	1982-05-07	6	LA14350	O	PHY.LUS		I
BK	PL.BK.05	1982	S	1982-05-07	6	LA14352	O	PHY.LUS		I
BK	PL.BK.05	1982	S	1982-05-07	6	LA14353	O	PHY.LUS		I
BK	PL.BK.05	1982	S	1982-05-07	6	LA14354	O	PHY.LUS		I
BK	PL.BK.05	1982	S	1982-05-07	6	LA14355	O	PHY.LUS		I
BK	PL.BK.05	1982	S	1982-05-07	6	LA14356	O	PHY.LUS		I
BK	PL.BK.05	1982	S	1982-05-07	6	LA14357	O	PHY.LUS		A
BK	PL.BK.05	1982	S	1982-05-07	6	LA14358	O	PHY.LUS		I
BK	PL.BK.05	1982	S	1982-05-07	6	LA14360	O	PHY.LUS		I
BK	PL.BK.05	1982	S	1982-05-07	6	LA14361	O	PHY.LUS		I
BK	PL.BK.05	1982	S	1982-05-07	6	LA14362	O	PHY.LUS		I
BK	PL.BK.05	1982	S	1982-05-07	6	LA14363	O	PHY.LUS		I
BK	PL.BK.05	1982	S	1982-05-07	6	LA14364	O	PHY.LUS		I
BK	PL.BK.05	1982	S	1982-05-07	7	LA14365	O	PHY.LUS		I
BK	PL.BK.05	1982	S	1982-05-07	7	LA14367	O	PHY.LUS		A
BK	PL.BK.05	1982	S	1982-05-07	7	LA14368	O	PHY.LUS		I
BK	PL.BK.05	1982	S	1982-05-07	7	LA14369	O	PHY.LUS		I
BK	PL.BK.05	1982	S	1982-05-07	7	LA14370	O	PHY.LUS		I
BK	PL.BK.05	1982	S	1982-05-07	7	LA14372	O	PHY.LUS		I
BK	PL.BK.05	1982	S	1982-05-07	7	LA14373	O	PHY.LUS		I
BK	PL.BK.05	1982	S	1982-05-07	7	LA14375	O	PHY.LUS		I
BK	PL.BK.05	1982	S	1982-05-07	7	LA14376	O	PHY.LUS		I
BK	PL.BK.05	1982	S	1982-05-07	7	LA14377	O	PHY.LUS		I
BK	PL.BK.05	1982	S	1982-05-07	7	LA14378	O	PHY.LUS		I
BK	PL.BK.05	1982	S	1982-05-07	7	LA14379	O	PHY.LUS		I
BK	PL.BK.05	1982	S	1982-05-07	7	LA14380	O	PHY.LUS		I
BK	PL.BK.05	1982	S	1982-05-07	7	LA14381	O	PHY.LUS		I
BK	PL.BK.05	1982	S	1982-05-07	7	LA14382	O	PHY.LUS		I
BK	PL.BK.05	1982	S	1982-05-07	8	LA14383	O	PHY.LUS		I
BK	PL.BK.05	1982	S	1982-05-07	8	LA14384	O	PHY.LUS		I
BK	PL.BK.05	1982	S	1982-05-07	8	LA14385	O	PHY.LUS		I
BK	PL.BK.05	1982	S	1982-05-07	8	LA14387	O	PHY.LUS		I
BK	PL.BK.05	1982	S	1982-05-07	9	LA14388	O	PHY.LUS		I
BK	PL.BK.05	1982	S	1982-05-07	9	LA14389	O	PHY.LUS		I
BK	PL.BK.05	1982	S	1982-05-07	9	LA14390	O	PHY.LUS		I
BK	PL.BK.05	1982	S	1982-05-07	9	LA14391	O	PHY.LUS		I
BK	PL.BK.05	1982	S	1982-05-07	9	LA14392	O	PHY.LUS		I
BK	PL.BK.05	1982	S	1982-05-07	9	LA14393	O	PHY.LUS		I
BK	PL.BK.05	1982	S	1982-05-07	9	LA14394	O	PHY.LUS		I
BK	PL.BK.05	1982	S	1982-05-07	9	LA14395	O	PHY.LUS		I
BK	PL.BK.05	1982	S	1982-05-07	10	LA14396	O	PHY.LUS		I
BK	PL.BK.05	1982	S	1982-05-07	10	LA14397	O	PHY.LUS		I
BK	PL.BK.05	1982	S	1982-05-07	10	LA14398	O	PHY.LUS		I
BK	PL.BK.05	1982	S	1982-05-07	10	LA14399	O	PHY.LUS		I
BK	PL.BK.05	1982	S	1982-05-07	13	LA14400	O	PHY.LUS		I
BK	PL.BK.05	1982	S	1982-05-07	14	LA14401	O	PHY.LUS		A
BK	PL.BK.05	1982	S	1982-05-07	14	LA14403	O	PHY.LUS		I
BK	PL.BK.05	1982	S	1982-05-08	5	LA14405	O	PHY.LUS		I
BK	PL.BK.05	1982	S	1982-05-08	5	LA14406	O	PHY.LUS		I
BK	PL.BK.05	1982	S	1982-05-08	5	LA14407	O	PHY.LUS		I
BK	PL.BK.05	1982	S	1982-05-08	5	LA14409	O	PHY.LUS		I
BK	PL.BK.05	1982	S	1982-05-08	5	LA14410	O	PHY.LUS		I
BK	PL.BK.05	1982	S	1982-05-08	5	LA14411	O	PHY.LUS		I
BK	PL.BK.05	1982	S	1982-05-08	5	LA14412	O	PHY.LUS		I
BK	PL.BK.05	1982	S	1982-05-08	5	LA14414	O	PHY.LUS		I
BK	PL.BK.05	1982	S	1982-05-08	5	LA14415	O	PHY.LUS		I
BK	PL.BK.05	1982	S	1982-05-08	5	LA14417	O	PHY.LUS		I
BK	PL.BK.05	1982	S	1982-05-08	5	LA14419	O	PHY.LUS		I
BK	PL.BK.05	1982	S	1982-05-08	5	LA14420	O	PHY.LUS		I
BK	PL.BK.05	1982	S	1982-05-08	6	LA14421	O	PHY.LUS		I
BK	PL.BK.05	1982	S	1982-05-08	6	LA14422	O	PHY.LUS		I
BK	PL.BK.05	1982	S	1982-05-08	6	LA14423	O	PHY.LUS		I
BK	PL.BK.05	1982	S	1982-05-08	6	LA14424	O	PHY.LUS		I
BK	PL.BK.05	1982	S	1982-05-08	6	LA14425	O	PHY.LUS		I
BK	PL.BK.05	1982	S	1982-05-08	6	LA14426	O	PHY.LUS		I
BK	PL.BK.05	1982	S	1982-05-08	6	LA14427	O	PHY.LUS		I
BK	PL.BK.05	1982	S	1982-05-08	6	LA14428	O	PHY.LUS		I
BK	PL.BK.05	1982	S	1982-05-08	6	LA14429	O	PHY.LUS		I
BK	PL.BK.05	1982	S	1982-05-08	6	LA14430	O	PHY.LUS		A
BK	PL.BK.05	1982	S	1982-05-08	6	LA14433	O	PHY.LUS		I
BK	PL.BK.05	1982	S	1982-05-08	6	LA14436	O	PHY.LUS		I
BK	PL.BK.05	1982	S	1982-05-08	6	LA14438	O	PHY.LUS		I
BK	PL.BK.05	1982	S	1982-05-08	6	LA14439	O	PHY.LUS		I
BK	PL.BK.05	1982	S	1982-05-08	6	LA14440	O	PHY.LUS		I
BK	PL.BK.05	1982	S	1982-05-08	6	LA14441	O	PHY.LUS		I
BK	PL.BK.05	1982	S	1982-05-08	6	LA14442	O	PHY.LUS		I
BK	PL.BK.05	1982	S	1982-05-08	6	LA14443	O	PHY.LUS		I
BK	PL.BK.05	1982	S	1982-05-08	7	LA14446	O	PHY.LUS		I
BK	PL.BK.05	1982	S	1982-05-08	7	LA14447	O	PHY.LUS		I
BK	PL.BK.05	1982	S	1982-05-08	7	LA14448	O	PHY.LUS		I
BK	PL.BK.05	1982	S	1982-05-08	7	LA14449	O	PHY.LUS		A
BK	PL.BK.05	1982	S	1982-05-08	7	LA14451	O	PHY.LUS		I
BK	PL.BK.05	1982	S	1982-05-08	7	LA14452	O	PHY.LUS		I
BK	PL.BK.05	1982	S	1982-05-08	8	LA14454	O	PHY.LUS		I
BK	PL.BK.05	1982	S	1982-05-08	8	LA14455	O	PHY.LUS		A
BK	PL.BK.05	1982	S	1982-05-08	10	LA14456	O	PHY.LUS		I
BK	PL.BK.05	1982	S	1982-05-08	10	LA14457	O	PHY.LUS		I
BK	PL.BK.05	1982	S	1982-05-08	18	LA14241	R	PHY.LUS		L
BK	PL.BK.05	1982	S	1982-05-08	19	LA14461	O	PHY.LUS		I
BK	PL.BK.05	1982	S	1982-05-08	19	LA13583	R	PHY.LUS		L
BK	PL.BK.05	1982	S	1982-05-09	5	LA14462	O	PHY.LUS		I
BK	PL.BK.05	1982	S	1982-05-09	5	LA14464	O	PHY.LUS		I
BK	PL.BK.05	1982	S	1982-05-09	5	LA14465	O	PHY.LUS		I
BK	PL.BK.05	1982	S	1982-05-09	5	LA13515	R	PHY.LUS		L
BK	PL.BK.05	1982	S	1982-05-09	5	LA14466	O	PHY.LUS		I
BK	PL.BK.05	1982	S	1982-05-09	5	LA14467	O	PHY.LUS		I
BK	PL.BK.05	1982	S	1982-05-09	5	LA14468	O	PHY.LUS		I
BK	PL.BK.05	1982	S	1982-05-09	5	LA14469	O	PHY.LUS		I
BK	PL.BK.05	1982	S	1982-05-09	5	LA14470	O	PHY.LUS		I
BK	PL.BK.05	1982	S	1982-05-09	5	LA14471	O	PHY.LUS		I
BK	PL.BK.05	1982	S	1982-05-09	5	LA14472	O	PHY.LUS		I
BK	PL.BK.05	1982	S	1982-05-09	5	LA14473	O	PHY.LUS		I
BK	PL.BK.05	1982	S	1982-05-09	6	LA14482	O	PHY.LUS		A
BK	PL.BK.05	1982	S	1982-05-09	6	LA14483	O	PHY.LUS		A
BK	PL.BK.05	1982	S	1982-05-09	6	LA14484	O	PHY.LUS		A
BK	PL.BK.05	1982	S	1982-05-09	7	LA14486	O	PHY.LUS		I
BK	PL.BK.05	1982	S	1982-05-09	7	LA14487	O	PHY.LUS		I
BK	PL.BK.05	1982	S	1982-05-09	7	LA14488	O	PHY.LUS		I
BK	PL.BK.05	1982	S	1982-05-09	7	LA14489	O	PHY.LUS		I
BK	PL.BK.05	1982	S	1982-05-09	7	LA14490	O	PHY.LUS		I
BK	PL.BK.05	1982	S	1982-05-09	7	LA14491	O	PHY.LUS		I
BK	PL.BK.05	1982	S	1982-05-09	7	LA14492	O	PHY.LUS		I
BK	PL.BK.05	1982	S	1982-05-09	7	LA14493	O	PHY.LUS		I
BK	PL.BK.05	1982	S	1982-05-09	7	LA14494	O	PHY.LUS		I
BK	PL.BK.05	1982	S	1982-05-09	7	LA14495	O	PHY.LUS		I
BK	PL.BK.05	1982	S	1982-05-09	7	LA14496	O	PHY.LUS		I
BK	PL.BK.05	1982	S	1982-05-09	7	LA14497	O	PHY.LUS		I
BK	PL.BK.05	1982	S	1982-05-09	7	LA14498	O	PHY.LUS		A
BK	PL.BK.05	1982	S	1982-05-09	7	LA14499	O	PHY.LUS		I
BK	PL.BK.05	1982	S	1982-05-09	8	LA14500	O	PHY.LUS		I
BK	PL.BK.05	1982	S	1982-05-09	8	LA14501	O	PHY.LUS		I
BK	PL.BK.05	1982	S	1982-05-09	8	LA14502	O	PHY.LUS		I
BK	PL.BK.05	1982	S	1982-05-09	8	LA14504	O	PHY.LUS		I
BK	PL.BK.05	1982	S	1982-05-09	8	LA14505	O	PHY.LUS		I
BK	PL.BK.05	1982	S	1982-05-09	8	LA14506	O	PHY.LUS		I
BK	PL.BK.05	1982	S	1982-05-09	8	LA14508	O	PHY.LUS		A
BK	PL.BK.05	1982	S	1982-05-09	9	LA14509	O	PHY.LUS		I
BK	PL.BK.05	1982	S	1982-05-09	9	LA14510	O	PHY.LUS		I
BK	PL.BK.05	1982	S	1982-05-09	9	LA14511	O	PHY.LUS		I
BK	PL.BK.05	1982	S	1982-05-09	9	LA14512	O	PHY.LUS		I
BK	PL.BK.05	1982	S	1982-05-09	9	LA14513	O	PHY.LUS		I
BK	PL.BK.05	1982	S	1982-05-10	5	LA14517	O	PHY.LUS		I
BK	PL.BK.05	1982	S	1982-05-10	5	LA14518	O	PHY.LUS		I
BK	PL.BK.05	1982	S	1982-05-10	5	LA14519	O	PHY.LUS		I
BK	PL.BK.05	1982	S	1982-05-10	5	LA14520	O	PHY.LUS		A
BK	PL.BK.05	1982	S	1982-05-10	5	LA14521	O	PHY.LUS		I
BK	PL.BK.05	1982	S	1982-05-10	5	LA14522	O	PHY.LUS		I
BK	PL.BK.05	1982	S	1982-05-10	6	LA14524	O	PHY.LUS		I
BK	PL.BK.05	1982	S	1982-05-10	6	LA14525	O	PHY.LUS		I
BK	PL.BK.05	1982	S	1982-05-10	6	LA14526	O	PHY.LUS		I
BK	PL.BK.05	1982	S	1982-05-10	7	LA14527	O	PHY.LUS		I
BK	PL.BK.05	1982	S	1982-05-10	9	LA14529	O	PHY.LUS		I
BK	PL.BK.05	1982	S	1982-05-10	14	LA14530	O	PHY.LUS		I
BK	PL.BK.05	1982	S	1982-05-10	17	LA14531	O	PHY.LUS		I
BK	PL.BK.05	1982	S	1982-05-10	17	LA14532	O	PHY.LUS		I
BK	PL.BK.05	1982	S	1982-05-11	5	LA14533	O	PHY.LUS		I
BK	PL.BK.05	1982	S	1982-05-11	5	LA14534	O	PHY.LUS		I
BK	PL.BK.05	1982	S	1982-05-11	5	LA14535	O	PHY.LUS		I
BK	PL.BK.05	1982	S	1982-05-11	5	LA14536	O	PHY.LUS		I
BK	PL.BK.05	1982	S	1982-05-11	5	LA13582	R	PHY.LUS		L
BK	PL.BK.05	1982	S	1982-05-11	5	LA14537	O	PHY.LUS		I
BK	PL.BK.05	1982	S	1982-05-11	5	LA14538	O	PHY.LUS		A
BK	PL.BK.05	1982	S	1982-05-11	5	LA14540	O	PHY.LUS		I
BK	PL.BK.05	1982	S	1982-05-11	7	LA14543	O	PHY.LUS		I
BK	PL.BK.05	1982	S	1982-05-11	7	LA14544	O	PHY.LUS		I
BK	PL.BK.05	1982	S	1982-05-11	7	LA14545	O	PHY.LUS		I
BK	PL.BK.05	1982	S	1982-05-11	8	LA14546	O	PHY.LUS		I
BK	PL.BK.05	1982	S	1982-05-11	8	LA14547	O	PHY.LUS		I
BK	PL.BK.05	1982	S	1982-05-11	9	LA14548	O	PHY.LUS		A
BK	PL.BK.05	1982	S	1982-05-11	9	LA14549	O	PHY.LUS		I
BK	PL.BK.05	1982	S	1982-05-11	9	LA14550	O	PHY.LUS		A
BK	PL.BK.05	1982	S	1982-05-12	5	LA14552	O	PHY.LUS		I
BK	PL.BK.05	1982	S	1982-05-12	8	LA14553	O	PHY.LUS		I
BK	PL.BK.05	1982	S	1982-05-12	10	LA14554	O	PHY.LUS		A
BK	PL.BK.05	1982	S	1982-05-12	10	LA14555	O	PHY.LUS		I
BK	PL.BK.05	1982	S	1982-05-12	11	LA14556	O	PHY.LUS		I
BK	PL.BK.05	1982	S	1982-05-13	5	LA14557	O	PHY.LUS		I
BK	PL.BK.05	1982	S	1982-05-13	5	LA14558	O	PHY.LUS		I
BK	PL.BK.05	1982	S	1982-05-13	5	LA14559	O	PHY.LUS		A
BK	PL.BK.05	1982	S	1982-05-13	6	LA14560	O	PHY.LUS		I
BK	PL.BK.05	1982	S	1982-05-13	6	LA14561	O	PHY.LUS		I
BK	PL.BK.05	1982	S	1982-05-13	7	LA14562	O	PHY.LUS		A
BK	PL.BK.05	1982	S	1982-05-13	8	LA14563	O	PHY.LUS		I
BK	PL.BK.05	1982	S	1982-05-13	8	LA14564	O	PHY.LUS		I
BK	PL.BK.05	1982	S	1982-05-13	8	LA14565	O	PHY.LUS		I
BK	PL.BK.05	1982	S	1982-05-13	8	LA14566	O	PHY.LUS		I
BK	PL.BK.05	1982	S	1982-05-13	19	LA14518	R	PHY.LUS		L
BK	PL.BK.05	1982	S	1982-05-14	5	LA14570	O	PHY.LUS		I
BK	PL.BK.05	1982	S	1982-05-14	5	LA14571	O	PHY.LUS		I
BK	PL.BK.05	1982	S	1982-05-14	5	LA14572	O	PHY.LUS		I
BK	PL.BK.05	1982	S	1982-05-14	5	LA14573	O	PHY.LUS		I
BK	PL.BK.05	1982	S	1982-05-14	5	LA14574	O	PHY.LUS		I
BK	PL.BK.05	1982	S	1982-05-14	6	LA14575	O	PHY.LUS		I
BK	PL.BK.05	1982	S	1982-05-14	6	LA14576	O	PHY.LUS		I
BK	PL.BK.05	1982	S	1982-05-14	6	LA14577	O	PHY.LUS		I
BK	PL.BK.05	1982	S	1982-05-14	6	LA14578	O	PHY.LUS		I
BK	PL.BK.05	1982	S	1982-05-14	6	LA14579	O	PHY.LUS		I
BK	PL.BK.05	1982	S	1982-05-14	6	LA14580	O	PHY.LUS		I
BK	PL.BK.05	1982	S	1982-05-14	6	LA14581	O	PHY.LUS		I
BK	PL.BK.05	1982	S	1982-05-14	6	LA14582	O	PHY.LUS		I
BK	PL.BK.05	1982	S	1982-05-14	6	LA14583	O	PHY.LUS		I
BK	PL.BK.05	1982	S	1982-05-14	6	LA14584	O	PHY.LUS		I
BK	PL.BK.05	1982	S	1982-05-14	6	LA14585	O	PHY.LUS		I
BK	PL.BK.05	1982	S	1982-05-14	6	LA14586	O	PHY.LUS		I
BK	PL.BK.05	1982	S	1982-05-14	6	LA14587	O	PHY.LUS		I
BK	PL.BK.05	1982	S	1982-05-14	7	LA14595	O	PHY.LUS		I
BK	PL.BK.05	1982	S	1982-05-14	8	LA14596	O	PHY.LUS		I
BK	PL.BK.05	1982	S	1982-05-14	8	LA14597	O	PHY.LUS		I
BK	PL.BK.05	1982	S	1982-05-14	8	LA14598	O	PHY.LUS		I
BK	PL.BK.05	1982	S	1982-05-14	8	LA14599	O	PHY.LUS		I
BK	PL.BK.05	1982	S	1982-05-14	9	LA14600	O	PHY.LUS		A
BK	PL.BK.05	1982	S	1982-05-14	19	LA13591	R	PHY.LUS		L
BK	PL.BK.05	1982	S	1982-05-15	5	LA14603	O	PHY.LUS		I
BK	PL.BK.05	1982	S	1982-05-15	5	LA14604	O	PHY.LUS		I
BK	PL.BK.05	1982	S	1982-05-15	5	LA14605	O	PHY.LUS		I
BK	PL.BK.05	1982	S	1982-05-15	5	LA14606	O	PHY.LUS		I
BK	PL.BK.05	1982	S	1982-05-15	5	LA14607	O	PHY.LUS		A
BK	PL.BK.05	1982	S	1982-05-15	5	LA14608	O	PHY.LUS		I
BK	PL.BK.05	1982	S	1982-05-15	5	LA14609	O	PHY.LUS		A
BK	PL.BK.05	1982	S	1982-05-15	5	LA14610	O	PHY.LUS		I
BK	PL.BK.05	1982	S	1982-05-15	5	LA14611	O	PHY.LUS		I
BK	PL.BK.05	1982	S	1982-05-15	5	LA14612	O	PHY.LUS		I
BK	PL.BK.05	1982	S	1982-05-15	5	LA14613	O	PHY.LUS		I
BK	PL.BK.05	1982	S	1982-05-15	5	LA14614	O	PHY.LUS		I
BK	PL.BK.05	1982	S	1982-05-15	5	LA14615	O	PHY.LUS		I
BK	PL.BK.05	1982	S	1982-05-15	5	LA14616	O	PHY.LUS		I
BK	PL.BK.05	1982	S	1982-05-15	5	LA14617	O	PHY.LUS		I
BK	PL.BK.05	1982	S	1982-05-15	5	LA14618	O	PHY.LUS		I
BK	PL.BK.05	1982	S	1982-05-15	5	LA14619	O	PHY.LUS		I
BK	PL.BK.05	1982	S	1982-05-15	5	LA14620	O	PHY.LUS		I
BK	PL.BK.05	1982	S	1982-05-15	5	LA14621	O	PHY.LUS		I
BK	PL.BK.05	1982	S	1982-05-15	5	LA14622	O	PHY.LUS		I
BK	PL.BK.05	1982	S	1982-05-15	5	LA14623	O	PHY.LUS		I
BK	PL.BK.05	1982	S	1982-05-15	5	LA14624	O	PHY.LUS		I
BK	PL.BK.05	1982	S	1982-05-15	5	LA14625	O	PHY.LUS		I
BK	PL.BK.05	1982	S	1982-05-15	6	LA14629	O	PHY.LUS		I
BK	PL.BK.05	1982	S	1982-05-15	6	LA14630	O	PHY.LUS		I
BK	PL.BK.05	1982	S	1982-05-15	6	LA14632	O	PHY.LUS		I
BK	PL.BK.05	1982	S	1982-05-15	6	LA14633	O	PHY.LUS		I
BK	PL.BK.05	1982	S	1982-05-15	6	LA14634	O	PHY.LUS		I
BK	PL.BK.05	1982	S	1982-05-15	6	LA14635	O	PHY.LUS		I
BK	PL.BK.05	1982	S	1982-05-15	6	LA14637	O	PHY.LUS		I
BK	PL.BK.05	1982	S	1982-05-15	6	LA14638	O	PHY.LUS		I
BK	PL.BK.05	1982	S	1982-05-15	6	LA14639	O	PHY.LUS		I
BK	PL.BK.05	1982	S	1982-05-15	6	LA14640	O	PHY.LUS		I
BK	PL.BK.05	1982	S	1982-05-15	6	LA14641	O	PHY.LUS		I
BK	PL.BK.05	1982	S	1982-05-15	6	LA14642	O	PHY.LUS		I
BK	PL.BK.05	1982	S	1982-05-15	6	LA14643	O	PHY.LUS		I
BK	PL.BK.05	1982	S	1982-05-15	6	LA14644	O	PHY.LUS		I
BK	PL.BK.05	1982	S	1982-05-15	6	LA14645	O	PHY.LUS		I
BK	PL.BK.05	1982	S	1982-05-15	6	LA14646	O	PHY.LUS		I
BK	PL.BK.05	1982	S	1982-05-15	6	LA14647	O	PHY.LUS		I
BK	PL.BK.05	1982	S	1982-05-15	6	LA14648	O	PHY.LUS		I
BK	PL.BK.05	1982	S	1982-05-15	6	LA14649	O	PHY.LUS		I
BK	PL.BK.05	1982	S	1982-05-15	6	LA14650	O	PHY.LUS		A
BK	PL.BK.05	1982	S	1982-05-15	6	LA14651	O	PHY.LUS		I
BK	PL.BK.05	1982	S	1982-05-15	6	LA14652	O	PHY.LUS		I
BK	PL.BK.05	1982	S	1982-05-15	6	LA14653	O	PHY.LUS		I
BK	PL.BK.05	1982	S	1982-05-15	6	LA14654	O	PHY.LUS		I
BK	PL.BK.05	1982	S	1982-05-15	6	LA14655	O	PHY.LUS		I
BK	PL.BK.05	1982	S	1982-05-15	7	LA14669	O	PHY.LUS		I
BK	PL.BK.05	1982	S	1982-05-15	7	LA14670	O	PHY.LUS		I
BK	PL.BK.05	1982	S	1982-05-15	7	LA14671	O	PHY.LUS		I
BK	PL.BK.05	1982	S	1982-05-15	7	LA14672	O	PHY.LUS		I
BK	PL.BK.05	1982	S	1982-05-15	8	LA14673	O	PHY.LUS		I
BK	PL.BK.05	1982	S	1982-05-15	8	LA14674	O	PHY.LUS		I
BK	PL.BK.05	1982	S	1982-05-15	8	LA14675	O	PHY.LUS		I
BK	PL.BK.05	1982	S	1982-05-15	8	LA14676	O	PHY.LUS		I
BK	PL.BK.05	1982	S	1982-05-15	8	LA14677	O	PHY.LUS		I
BK	PL.BK.05	1982	S	1982-05-15	8	LA14678	O	PHY.LUS		I
BK	PL.BK.05	1982	S	1982-05-15	8	LA14679	O	PHY.LUS		I
BK	PL.BK.05	1982	S	1982-05-15	8	LA14680	O	PHY.LUS		I
BK	PL.BK.05	1982	S	1982-05-15	9	LA14683	O	PHY.LUS		I
BK	PL.BK.05	1982	S	1982-05-15	9	LA14684	O	PHY.LUS		I
BK	PL.BK.05	1982	S	1982-05-15	9	LA14685	O	PHY.LUS		A
BK	PL.BK.05	1982	S	1982-05-15	9	LA14686	O	PHY.LUS		I
BK	PL.BK.05	1982	S	1982-05-15	9	LA14687	O	PHY.LUS		I
BK	PL.BK.05	1982	S	1982-05-16	5	LA14692	O	PHY.LUS		I
BK	PL.BK.05	1982	S	1982-05-16	5	LA14693	O	PHY.LUS		I
BK	PL.BK.05	1982	S	1982-05-16	5	LA14694	O	PHY.LUS		I
BK	PL.BK.05	1982	S	1982-05-16	5	LA14695	O	PHY.LUS		I
BK	PL.BK.05	1982	S	1982-05-16	5	LA14696	O	PHY.LUS		I
BK	PL.BK.05	1982	S	1982-05-16	5	LA14697	O	PHY.LUS		I
BK	PL.BK.05	1982	S	1982-05-16	5	LA14698	O	PHY.LUS		I
BK	PL.BK.05	1982	S	1982-05-16	6	LA14699	O	PHY.LUS		I
BK	PL.BK.05	1982	S	1982-05-16	7	LA14700	O	PHY.LUS		I
BK	PL.BK.05	1982	S	1982-05-16	7	LA14701	O	PHY.LUS		I
BK	PL.BK.05	1982	S	1982-05-16	7	LA14702	O	PHY.LUS		I
BK	PL.BK.05	1982	S	1982-05-16	9	LA14703	O	PHY.LUS		I
BK	PL.BK.05	1982	S	1982-05-16	10	LA14704	O	PHY.LUS		I
BK	PL.BK.05	1983	S	1983-04-11	7	LA71061	O	PHY.LUS		N
BK	PL.BK.05	1983	S	1983-04-16	5	LA71144	O	PHY.LUS		A
BK	PL.BK.05	1983	S	1983-04-17	5	LA71190	O	PHY.LUS		A
BK	PL.BK.05	1983	S	1983-04-17	5	LA71193	O	PHY.LUS		I
BK	PL.BK.05	1983	S	1983-04-17	5	LA71194	O	PHY.LUS		I
BK	PL.BK.05	1983	S	1983-04-17	6	LA71195	O	PHY.LUS		A
BK	PL.BK.05	1983	S	1983-04-17	6	LA71196	O	PHY.LUS		A
BK	PL.BK.05	1983	S	1983-04-17	6	LA71200	O	PHY.LUS		A
BK	PL.BK.05	1983	S	1983-04-17	6	LA71201	O	PHY.LUS		A
BK	PL.BK.05	1983	S	1983-04-17	6	LA71202	O	PHY.LUS		A
BK	PL.BK.05	1983	S	1983-04-17	6	LA71203	O	PHY.LUS		A
BK	PL.BK.05	1983	S	1983-04-17	6	LA71205	O	PHY.LUS		A
BK	PL.BK.05	1983	S	1983-04-17	6	LA71206	O	PHY.LUS		I
BK	PL.BK.05	1983	S	1983-04-17	7	LA71287	O	PHY.LUS		I
BK	PL.BK.05	1983	S	1983-04-17	8	LA71306	O	PHY.LUS		A
BK	PL.BK.05	1983	S	1983-04-17	8	LA71307	O	PHY.LUS		A
BK	PL.BK.05	1983	S	1983-04-18	5	LA71337	O	PHY.LUS		I
BK	PL.BK.05	1983	S	1983-04-18	5	LA71338	O	PHY.LUS		A
BK	PL.BK.05	1983	S	1983-04-18	5	LA71339	O	PHY.LUS		I
BK	PL.BK.05	1983	S	1983-04-18	5	LA71340	O	PHY.LUS		A
BK	PL.BK.05	1983	S	1983-04-18	5	LA71341	O	PHY.LUS		A
BK	PL.BK.05	1983	S	1983-04-18	5	LA71342	O	PHY.LUS		I
BK	PL.BK.05	1983	S	1983-04-18	6	LA71373	O	PHY.LUS		I
BK	PL.BK.05	1983	S	1983-04-18	6	LA71374	O	PHY.LUS		A
BK	PL.BK.05	1983	S	1983-04-18	6	LA71375	O	PHY.LUS		I
BK	PL.BK.05	1983	S	1983-04-18	6	LA71376	O	PHY.LUS		I
BK	PL.BK.05	1983	S	1983-04-19	5	LA71432	O	PHY.LUS		I
BK	PL.BK.05	1983	S	1983-04-19	5	LA71433	O	PHY.LUS		I
BK	PL.BK.05	1983	S	1983-04-19	6	LA71434	O	PHY.LUS		I
BK	PL.BK.05	1983	S	1983-04-19	6	LA71435	O	PHY.LUS		I
BK	PL.BK.05	1983	S	1983-04-19	14	LA71479	O	PHY.LUS		A
BK	PL.BK.05	1983	S	1983-04-20	5	LA71482	O	PHY.LUS		A
BK	PL.BK.05	1983	S	1983-04-20	5	LA71483	O	PHY.LUS		N
BK	PL.BK.05	1983	S	1983-04-20	5	LA71484	O	PHY.LUS		I
BK	PL.BK.05	1983	S	1983-04-20	6	LA71488	O	PHY.LUS		I
BK	PL.BK.05	1983	S	1983-04-20	6	LA71489	O	PHY.LUS		I
BK	PL.BK.05	1983	S	1983-04-20	6	LA71490	O	PHY.LUS		I
BK	PL.BK.05	1983	S	1983-04-20	6	LA71491	O	PHY.LUS		I
BK	PL.BK.05	1983	S	1983-04-20	6	LA71492	O	PHY.LUS		A
BK	PL.BK.05	1983	S	1983-04-20	7	LA71501	O	PHY.LUS		I
BK	PL.BK.05	1983	S	1983-04-20	7	LA71502	O	PHY.LUS		N
BK	PL.BK.05	1983	S	1983-04-20	7	LA71504	O	PHY.LUS		I
BK	PL.BK.05	1983	S	1983-04-20	7	LA71505	O	PHY.LUS		A
BK	PL.BK.05	1983	S	1983-04-20	8	LA71512	O	PHY.LUS		I
BK	PL.BK.05	1983	S	1983-04-20	8	LA71513	O	PHY.LUS		I
BK	PL.BK.05	1983	S	1983-04-20	8	LA71515	O	PHY.LUS		A
BK	PL.BK.05	1983	S	1983-04-20	13	LA71522	O	PHY.LUS		I
BK	PL.BK.05	1983	S	1983-04-21	5	LA71525	O	PHY.LUS		A
BK	PL.BK.05	1983	S	1983-04-21	5	LA71526	O	PHY.LUS		I
BK	PL.BK.05	1983	S	1983-04-21	5	LA71527	O	PHY.LUS		I
BK	PL.BK.05	1983	S	1983-04-21	6	LA71528	O	PHY.LUS		I
BK	PL.BK.05	1983	S	1983-04-21	7	LA14461	C	PHY.LUS		A
BK	PL.BK.05	1983	S	1983-04-21	8	LA71536	O	PHY.LUS		A
BK	PL.BK.05	1983	S	1983-04-21	9	LA71547	O	PHY.LUS		I
BK	PL.BK.05	1983	S	1983-04-21	11	LA71548	O	PHY.LUS		A
BK	PL.BK.05	1983	S	1983-04-21	19	LA14197	C	PHY.LUS		A
BK	PL.BK.05	1983	S	1983-04-22	5	LA71553	O	PHY.LUS		A
BK	PL.BK.05	1983	S	1983-04-22	5	LA71554	O	PHY.LUS		A
BK	PL.BK.05	1983	S	1983-04-22	5	LA71555	O	PHY.LUS		I
BK	PL.BK.05	1983	S	1983-04-22	5	LA71556	O	PHY.LUS		I
BK	PL.BK.05	1983	S	1983-04-22	5	LA71557	O	PHY.LUS		A
BK	PL.BK.05	1983	S	1983-04-22	5	LA71558	O	PHY.LUS		A
BK	PL.BK.05	1983	S	1983-04-22	5	LA71559	O	PHY.LUS		I
BK	PL.BK.05	1983	S	1983-04-22	5	LA71560	O	PHY.LUS		I
BK	PL.BK.05	1983	S	1983-04-22	6	LA71563	O	PHY.LUS		A
BK	PL.BK.05	1983	S	1983-04-22	6	LA71564	O	PHY.LUS		A
BK	PL.BK.05	1983	S	1983-04-22	6	LA71565	O	PHY.LUS		I
BK	PL.BK.05	1983	S	1983-04-22	6	LA71566	O	PHY.LUS		I
BK	PL.BK.05	1983	S	1983-04-22	8	LA71571	O	PHY.LUS		A
BK	PL.BK.05	1983	S	1983-04-22	8	LA71572	O	PHY.LUS		I
BK	PL.BK.05	1983	S	1983-04-22	10	LA71575	O	PHY.LUS		I
BK	PL.BK.05	1983	S	1983-04-22	10	LA71576	O	PHY.LUS		A
BK	PL.BK.05	1983	S	1983-04-22	10	LA71577	O	PHY.LUS		I
BK	PL.BK.05	1983	S	1983-04-22	14	LA71580	O	PHY.LUS		A
BK	PL.BK.05	1983	S	1983-04-23	5	LA71582	O	PHY.LUS		A
BK	PL.BK.05	1983	S	1983-04-24	5	LA71590	O	PHY.LUS		A
BK	PL.BK.05	1983	S	1983-04-24	5	LA71591	O	PHY.LUS		A
BK	PL.BK.05	1983	S	1983-04-24	5	LA71592	O	PHY.LUS		I
BK	PL.BK.05	1983	S	1983-04-24	5	LA71593	O	PHY.LUS		A
BK	PL.BK.05	1983	S	1983-04-24	5	LA71595	O	PHY.LUS		A
BK	PL.BK.05	1983	S	1983-04-24	6	LA71597	O	PHY.LUS		I
BK	PL.BK.05	1983	S	1983-04-24	6	LA71598	O	PHY.LUS		A
BK	PL.BK.05	1983	S	1983-04-24	6	LA71599	O	PHY.LUS		I
BK	PL.BK.05	1983	S	1983-04-24	7	LA71603	O	PHY.LUS		A
BK	PL.BK.05	1983	S	1983-04-24	7	LA71604	O	PHY.LUS		A
BK	PL.BK.05	1983	S	1983-04-24	7	LA71605	O	PHY.LUS		A
BK	PL.BK.05	1983	S	1983-04-24	8	LA71607	O	PHY.LUS		A
BK	PL.BK.05	1983	S	1983-04-24	8	LA71608	O	PHY.LUS		I
BK	PL.BK.05	1983	S	1983-04-24	8	LA71610	O	PHY.LUS		A
BK	PL.BK.05	1983	S	1983-04-24	9	LA71613	O	PHY.LUS		A
BK	PL.BK.05	1983	S	1983-04-24	9	LA71615	O	PHY.LUS		A
BK	PL.BK.05	1983	S	1983-04-24	10	LA71616	O	PHY.LUS		A
BK	PL.BK.05	1983	S	1983-04-24	10	LA71617	O	PHY.LUS		A
BK	PL.BK.05	1983	S	1983-04-24	11	LA71620	O	PHY.LUS		I
BK	PL.BK.05	1983	S	1983-04-24	13	LA71621	O	PHY.LUS		A
BK	PL.BK.05	1983	S	1983-04-24	13	LA71622	O	PHY.LUS		A
BK	PL.BK.05	1983	S	1983-04-24	19	LA71626	O	PHY.LUS		I
BK	PL.BK.05	1983	S	1983-04-25	5	LA71630	O	PHY.LUS		A
BK	PL.BK.05	1983	S	1983-04-25	6	LA71634	O	PHY.LUS		A
BK	PL.BK.05	1983	S	1983-04-25	6	LA71635	O	PHY.LUS		I
BK	PL.BK.05	1983	S	1983-04-25	12	LA71643	O	PHY.LUS		I
BK	PL.BK.05	1983	S	1983-04-25	14	LA71644	O	PHY.LUS		I
BK	PL.BK.05	1983	S	1983-04-26	5	LA71646	O	PHY.LUS		A
BK	PL.BK.05	1983	S	1983-04-26	6	LA71648	O	PHY.LUS		A
BK	PL.BK.05	1983	S	1983-04-26	6	LA71649	O	PHY.LUS		I
BK	PL.BK.05	1983	S	1983-04-26	6	LA71650	O	PHY.LUS		I
BK	PL.BK.05	1983	S	1983-04-26	7	LA71651	O	PHY.LUS		A
BK	PL.BK.05	1983	S	1983-04-26	7	LA71652	O	PHY.LUS		I
BK	PL.BK.05	1983	S	1983-04-26	7	LA71654	O	PHY.LUS		A
BK	PL.BK.05	1983	S	1983-04-26	8	LA71656	O	PHY.LUS		I
BK	PL.BK.05	1983	S	1983-04-26	9	LA71659	O	PHY.LUS		A
BK	PL.BK.05	1983	S	1983-04-26	10	LA71660	O	PHY.LUS		I
BK	PL.BK.05	1983	S	1983-04-26	15	LA71663	O	PHY.LUS		A
BK	PL.BK.05	1983	S	1983-04-26	17	LA71643	R	PHY.LUS		L
BK	PL.BK.05	1983	S	1983-04-27	5	LA71668	O	PHY.LUS		A
BK	PL.BK.05	1983	S	1983-04-27	5	LA71669	O	PHY.LUS		I
BK	PL.BK.05	1983	S	1983-04-27	5	LA71670	O	PHY.LUS		A
BK	PL.BK.05	1983	S	1983-04-27	5	LA71671	O	PHY.LUS		I
BK	PL.BK.05	1983	S	1983-04-27	5	LA71672	O	PHY.LUS		A
BK	PL.BK.05	1983	S	1983-04-27	5	LA71673	O	PHY.LUS		A
BK	PL.BK.05	1983	S	1983-04-27	5	LA71676	O	PHY.LUS		A
BK	PL.BK.05	1983	S	1983-04-27	5	LA71677	O	PHY.LUS		A
BK	PL.BK.05	1983	S	1983-04-27	7	LA71684	O	PHY.LUS		A
BK	PL.BK.05	1983	S	1983-04-27	7	LA71685	O	PHY.LUS		I
BK	PL.BK.05	1983	S	1983-04-27	8	LA71687	O	PHY.LUS		I
BK	PL.BK.05	1983	S	1983-04-27	8	LA71689	O	PHY.LUS		I
BK	PL.BK.05	1983	S	1983-04-27	10	LA71691	O	PHY.LUS		I
BK	PL.BK.05	1983	S	1983-04-27	11	LA71693	O	PHY.LUS		I
BK	PL.BK.05	1983	S	1983-04-27	13	LA71694	O	PHY.LUS		A
BK	PL.BK.05	1983	S	1983-04-27	14	LA71695	O	PHY.LUS		A
BK	PL.BK.05	1983	S	1983-04-27	16	LA71696	O	PHY.LUS		I
BK	PL.BK.05	1983	S	1983-04-27	17	LA71697	O	PHY.LUS		A
BK	PL.BK.05	1983	S	1983-04-27	18	LA71698	O	PHY.LUS		A
BK	PL.BK.05	1983	S	1983-04-27	19	LA71699	O	PHY.LUS		N
BK	PL.BK.05	1983	S	1983-04-28	5	LA14201	C	PHY.LUS		N
BK	PL.BK.05	1983	S	1983-04-28	5	LA71700	O	PHY.LUS		I
BK	PL.BK.05	1983	S	1983-04-28	6	LA71702	O	PHY.LUS		I
BK	PL.BK.05	1983	S	1983-04-28	6	LA71703	O	PHY.LUS		A
BK	PL.BK.05	1983	S	1983-04-28	6	LA71704	O	PHY.LUS		A
BK	PL.BK.05	1983	S	1983-04-28	6	LA71705	O	PHY.LUS		A
BK	PL.BK.05	1983	S	1983-04-28	6	LA71706	O	PHY.LUS		A
BK	PL.BK.05	1983	S	1983-04-28	6	LA71707	O	PHY.LUS		A
BK	PL.BK.05	1983	S	1983-04-28	6	LA71708	O	PHY.LUS		I
BK	PL.BK.05	1983	S	1983-04-28	6	LA71709	O	PHY.LUS		A
BK	PL.BK.05	1983	S	1983-04-28	6	LA71710	O	PHY.LUS		A
BK	PL.BK.05	1983	S	1983-04-28	7	LA71714	O	PHY.LUS		A
BK	PL.BK.05	1983	S	1983-04-28	7	LA71715	O	PHY.LUS		A
BK	PL.BK.05	1983	S	1983-04-28	7	LA71716	O	PHY.LUS		A
BK	PL.BK.05	1983	S	1983-04-28	7	LA71717	O	PHY.LUS		A
BK	PL.BK.05	1983	S	1983-04-28	8	LA71719	O	PHY.LUS		A
BK	PL.BK.05	1983	S	1983-04-28	8	LA71720	O	PHY.LUS		I
BK	PL.BK.05	1983	S	1983-04-28	8	LA71721	O	PHY.LUS		A
BK	PL.BK.05	1983	S	1983-04-28	8	LA71722	O	PHY.LUS		A
BK	PL.BK.05	1983	S	1983-04-28	8	LA71723	O	PHY.LUS		A
BK	PL.BK.05	1983	S	1983-04-28	9	LA71725	O	PHY.LUS		A
BK	PL.BK.05	1983	S	1983-04-28	9	LA71726	O	PHY.LUS		A
BK	PL.BK.05	1983	S	1983-04-28	9	LA71727	O	PHY.LUS		A
BK	PL.BK.05	1983	S	1983-04-28	9	LA71729	O	PHY.LUS		A
BK	PL.BK.05	1983	S	1983-04-28	10	LA71731	O	PHY.LUS		A
BK	PL.BK.05	1983	S	1983-04-28	10	LA71733	O	PHY.LUS		A
BK	PL.BK.05	1983	S	1983-04-28	13	LA71734	O	PHY.LUS		I
BK	PL.BK.05	1983	S	1983-04-28	13	LA71735	O	PHY.LUS		A
BK	PL.BK.05	1983	S	1983-04-29	5	LA71737	O	PHY.LUS		I
BK	PL.BK.05	1983	S	1983-04-29	5	LA71738	O	PHY.LUS		I
BK	PL.BK.05	1983	S	1983-04-29	5	LA71739	O	PHY.LUS		A
BK	PL.BK.05	1983	S	1983-04-29	5	LA71740	O	PHY.LUS		A
BK	PL.BK.05	1983	S	1983-04-29	5	LA71741	O	PHY.LUS		A
BK	PL.BK.05	1983	S	1983-04-29	5	LA71742	O	PHY.LUS		I
BK	PL.BK.05	1983	S	1983-04-29	5	LA71743	O	PHY.LUS		A
BK	PL.BK.05	1983	S	1983-04-29	5	LA71744	O	PHY.LUS		A
BK	PL.BK.05	1983	S	1983-04-29	5	LA71745	O	PHY.LUS		A
BK	PL.BK.05	1983	S	1983-04-29	5	LA71746	O	PHY.LUS		A
BK	PL.BK.05	1983	S	1983-04-29	5	LA71747	O	PHY.LUS		A
BK	PL.BK.05	1983	S	1983-04-29	5	LA71748	O	PHY.LUS		A
BK	PL.BK.05	1983	S	1983-04-29	5	LA71749	O	PHY.LUS		A
BK	PL.BK.05	1983	S	1983-04-29	5	LA71750	O	PHY.LUS		A
BK	PL.BK.05	1983	S	1983-04-29	5	LA71751	O	PHY.LUS		A
BK	PL.BK.05	1983	S	1983-04-29	5	LA71752	O	PHY.LUS		A
BK	PL.BK.05	1983	S	1983-04-29	5	LA71753	O	PHY.LUS		A
BK	PL.BK.05	1983	S	1983-04-29	5	LA71754	O	PHY.LUS		A
BK	PL.BK.05	1983	S	1983-04-29	5	LA71755	O	PHY.LUS		A
BK	PL.BK.05	1983	S	1983-04-29	6	LA71761	O	PHY.LUS		A
BK	PL.BK.05	1983	S	1983-04-29	6	LA71762	O	PHY.LUS		A
BK	PL.BK.05	1983	S	1983-04-29	6	LA71763	O	PHY.LUS		A
BK	PL.BK.05	1983	S	1983-04-29	6	LA71764	O	PHY.LUS		A
BK	PL.BK.05	1983	S	1983-04-29	6	LA71765	O	PHY.LUS		A
BK	PL.BK.05	1983	S	1983-04-29	7	LA71772	O	PHY.LUS		I
BK	PL.BK.05	1983	S	1983-04-29	7	LA71773	O	PHY.LUS		A
BK	PL.BK.05	1983	S	1983-04-29	7	LA71775	O	PHY.LUS		A
BK	PL.BK.05	1983	S	1983-04-29	7	LA71776	O	PHY.LUS		I
BK	PL.BK.05	1983	S	1983-04-29	7	LA71777	O	PHY.LUS		A
BK	PL.BK.05	1983	S	1983-04-29	7	LA71778	O	PHY.LUS		I
BK	PL.BK.05	1983	S	1983-04-29	7	LA71779	O	PHY.LUS		A
BK	PL.BK.05	1983	S	1983-04-29	7	LA71780	O	PHY.LUS		A
BK	PL.BK.05	1983	S	1983-04-29	8	LA71781	O	PHY.LUS		A
BK	PL.BK.05	1983	S	1983-04-29	8	LA71782	O	PHY.LUS		A
BK	PL.BK.05	1983	S	1983-04-29	8	LA71783	O	PHY.LUS		A
BK	PL.BK.05	1983	S	1983-04-29	15	LA71789	O	PHY.LUS		I
BK	PL.BK.05	1983	S	1983-04-29	17	LA14201	C	PHY.LUS		N
BK	PL.BK.05	1983	S	1983-04-29	17	LA71790	O	PHY.LUS		A
BK	PL.BK.05	1983	S	1983-04-29	19	LA71791	O	PHY.LUS		N
BK	PL.BK.05	1983	S	1983-04-29	19	LA71792	O	PHY.LUS		I
BK	PL.BK.05	1983	S	1983-04-30	5	LA71794	O	PHY.LUS		A
BK	PL.BK.05	1983	S	1983-04-30	5	LA71795	O	PHY.LUS		N
BK	PL.BK.05	1983	S	1983-04-30	6	LA71796	O	PHY.LUS		I
BK	PL.BK.05	1983	S	1983-04-30	6	LA71792	R	PHY.LUS		L
BK	PL.BK.05	1983	S	1983-04-30	7	LA71797	O	PHY.LUS		A
BK	PL.BK.05	1983	S	1983-04-30	8	LA71799	O	PHY.LUS		A
BK	PL.BK.05	1983	S	1983-04-30	10	LA13591	C	PHY.LUS		A
BK	PL.BK.05	1983	S	1983-04-30	14	LA71592	R	PHY.LUS		L
BK	PL.BK.05	1983	S	1983-04-30	17	LA71801	O	PHY.LUS		A
BK	PL.BK.05	1983	S	1983-05-01	5	LA71803	O	PHY.LUS		A
BK	PL.BK.05	1983	S	1983-05-01	5	LA71592	R	PHY.LUS		L
BK	PL.BK.05	1983	S	1983-05-01	5	LA71804	O	PHY.LUS		A
BK	PL.BK.05	1983	S	1983-05-01	5	LA71805	O	PHY.LUS		A
BK	PL.BK.05	1983	S	1983-05-01	6	LA71806	O	PHY.LUS		A
BK	PL.BK.05	1983	S	1983-05-01	6	LA71807	O	PHY.LUS		A
BK	PL.BK.05	1983	S	1983-05-01	6	LA71808	O	PHY.LUS		A
BK	PL.BK.05	1983	S	1983-05-01	7	LA71809	O	PHY.LUS		A
BK	PL.BK.05	1983	S	1983-05-01	7	LA71810	O	PHY.LUS		A
BK	PL.BK.05	1983	S	1983-05-01	7	LA71811	O	PHY.LUS		A
BK	PL.BK.05	1983	S	1983-05-01	8	LA71801	R	PHY.LUS		L
BK	PL.BK.05	1983	S	1983-05-01	9	LA71813	O	PHY.LUS		A
BK	PL.BK.05	1983	S	1983-05-01	10	LA71817	O	PHY.LUS		A
BK	PL.BK.05	1983	S	1983-05-01	10	LA71818	O	PHY.LUS		A
BK	PL.BK.05	1983	S	1983-05-01	10	LA71819	O	PHY.LUS		A
BK	PL.BK.05	1983	S	1983-05-01	12	LA71820	O	PHY.LUS		A
BK	PL.BK.05	1983	S	1983-05-01	13	LA71821	O	PHY.LUS		A
BK	PL.BK.05	1983	S	1983-05-01	14	LA71822	O	PHY.LUS		A
BK	PL.BK.05	1983	S	1983-05-02	5	LA71823	O	PHY.LUS		I
BK	PL.BK.05	1983	S	1983-05-02	6	LA71824	O	PHY.LUS		I
BK	PL.BK.05	1983	S	1983-05-02	6	LA71825	O	PHY.LUS		A
BK	PL.BK.05	1983	S	1983-05-02	7	LA71826	O	PHY.LUS		A
BK	PL.BK.05	1983	S	1983-05-02	8	LA71827	O	PHY.LUS		A
BK	PL.BK.05	1983	S	1983-05-02	8	LA71828	O	PHY.LUS		A
BK	PL.BK.05	1983	S	1983-05-02	9	LA71829	O	PHY.LUS		A
BK	PL.BK.05	1983	S	1983-05-02	9	LA71830	O	PHY.LUS		I
BK	PL.BK.05	1983	S	1983-05-02	9	LA71831	O	PHY.LUS		A
BK	PL.BK.05	1983	S	1983-05-02	11	LA71832	O	PHY.LUS		A
BK	PL.BK.05	1983	S	1983-05-02	12	LA71833	O	PHY.LUS		A
BK	PL.BK.05	1983	S	1983-05-02	14	LA71834	O	PHY.LUS		A
BK	PL.BK.05	1983	S	1983-05-02	14	LA71835	O	PHY.LUS		A
BK	PL.BK.05	1983	S	1983-05-03	5	LA71836	O	PHY.LUS		A
BK	PL.BK.05	1983	S	1983-05-03	6	LA71837	O	PHY.LUS		A
BK	PL.BK.05	1983	S	1983-05-03	6	LA71838	O	PHY.LUS		A
BK	PL.BK.05	1983	S	1983-05-03	6	LA71839	O	PHY.LUS		A
BK	PL.BK.05	1983	S	1983-05-03	6	LA71840	O	PHY.LUS		A
BK	PL.BK.05	1983	S	1983-05-03	6	LA71842	O	PHY.LUS		A
BK	PL.BK.05	1983	S	1983-05-03	6	LA71843	O	PHY.LUS		A
BK	PL.BK.05	1983	S	1983-05-03	6	LA71844	O	PHY.LUS		A
BK	PL.BK.05	1983	S	1983-05-03	6	LA71845	O	PHY.LUS		A
BK	PL.BK.05	1983	S	1983-05-03	6	LA71846	O	PHY.LUS		A
BK	PL.BK.05	1983	S	1983-05-03	6	LA71847	O	PHY.LUS		A
BK	PL.BK.05	1983	S	1983-05-03	6	LA71848	O	PHY.LUS		A
BK	PL.BK.05	1983	S	1983-05-03	6	LA71849	O	PHY.LUS		A
BK	PL.BK.05	1983	S	1983-05-03	6	LA71850	O	PHY.LUS		A
BK	PL.BK.05	1983	S	1983-05-03	7	LA71852	O	PHY.LUS		A
BK	PL.BK.05	1983	S	1983-05-03	8	LA71854	O	PHY.LUS		A
BK	PL.BK.05	1983	S	1983-05-03	8	LA71855	O	PHY.LUS		A
BK	PL.BK.05	1983	S	1983-05-03	10	LA71856	O	PHY.LUS		A
BK	PL.BK.05	1983	S	1983-05-03	11	LA71857	O	PHY.LUS		A
BK	PL.BK.05	1983	S	1983-05-03	11	LA71858	O	PHY.LUS		I
BK	PL.BK.05	1983	S	1983-05-03	13	LA71491	R	PHY.LUS		L
BK	PL.BK.05	1983	S	1983-05-03	19	LA71859	O	PHY.LUS		A
BK	PL.BK.05	1983	S	1983-05-04	5	LA71860	O	PHY.LUS		A
BK	PL.BK.05	1983	S	1983-05-04	5	LA71861	O	PHY.LUS		A
BK	PL.BK.05	1983	S	1983-05-04	5	LA71862	O	PHY.LUS		A
BK	PL.BK.05	1983	S	1983-05-04	5	LA71863	O	PHY.LUS		A
BK	PL.BK.05	1983	S	1983-05-04	5	LA71864	O	PHY.LUS		A
BK	PL.BK.05	1983	S	1983-05-04	5	LA71865	O	PHY.LUS		A
BK	PL.BK.05	1983	S	1983-05-04	5	LA71866	O	PHY.LUS		A
BK	PL.BK.05	1983	S	1983-05-04	5	LA71858	R	PHY.LUS		L
BK	PL.BK.05	1983	S	1983-05-04	5	LA71867	O	PHY.LUS		A
BK	PL.BK.05	1983	S	1983-05-04	5	LA71868	O	PHY.LUS		A
BK	PL.BK.05	1983	S	1983-05-04	5	LA71869	O	PHY.LUS		A
BK	PL.BK.05	1983	S	1983-05-04	5	LA71870	O	PHY.LUS		A
BK	PL.BK.05	1983	S	1983-05-04	5	LA71871	O	PHY.LUS		A
BK	PL.BK.05	1983	S	1983-05-04	5	LA71872	O	PHY.LUS		A
BK	PL.BK.05	1983	S	1983-05-04	5	LA71873	O	PHY.LUS		A
BK	PL.BK.05	1983	S	1983-05-04	5	LA71874	O	PHY.LUS		I
BK	PL.BK.05	1983	S	1983-05-04	5	MA97664	C	PHY.LUS		A
BK	PL.BK.05	1983	S	1983-05-04	6	LA71878	O	PHY.LUS		A
BK	PL.BK.05	1983	S	1983-05-04	6	LA71879	O	PHY.LUS		A
BK	PL.BK.05	1983	S	1983-05-04	6	LA71880	O	PHY.LUS		I
BK	PL.BK.05	1983	S	1983-05-04	6	LA71881	O	PHY.LUS		A
BK	PL.BK.05	1983	S	1983-05-04	6	LA71882	O	PHY.LUS		A
BK	PL.BK.05	1983	S	1983-05-04	6	LA71883	O	PHY.LUS		A
BK	PL.BK.05	1983	S	1983-05-04	6	LA71884	O	PHY.LUS		A
BK	PL.BK.05	1983	S	1983-05-04	6	LA71885	O	PHY.LUS		I
BK	PL.BK.05	1983	S	1983-05-04	6	LA71886	O	PHY.LUS		A
BK	PL.BK.05	1983	S	1983-05-04	6	LA71887	O	PHY.LUS		A
BK	PL.BK.05	1983	S	1983-05-04	6	LA71888	O	PHY.LUS		A
BK	PL.BK.05	1983	S	1983-05-04	6	LA71889	O	PHY.LUS		I
BK	PL.BK.05	1983	S	1983-05-04	6	LA71890	O	PHY.LUS		I
BK	PL.BK.05	1983	S	1983-05-04	6	LA71891	O	PHY.LUS		A
BK	PL.BK.05	1983	S	1983-05-04	6	LA71892	O	PHY.LUS		A
BK	PL.BK.05	1983	S	1983-05-04	6	LA71893	O	PHY.LUS		A
BK	PL.BK.05	1983	S	1983-05-04	6	LA71894	O	PHY.LUS		A
BK	PL.BK.05	1983	S	1983-05-04	6	LA71895	O	PHY.LUS		A
BK	PL.BK.05	1983	S	1983-05-04	6	LA71896	O	PHY.LUS		A
BK	PL.BK.05	1983	S	1983-05-04	6	LA71897	O	PHY.LUS		A
BK	PL.BK.05	1983	S	1983-05-04	6	LA71898	O	PHY.LUS		A
BK	PL.BK.05	1983	S	1983-05-04	6	LA71899	O	PHY.LUS		A
BK	PL.BK.05	1983	S	1983-05-04	7	LA71902	O	PHY.LUS		A
BK	PL.BK.05	1983	S	1983-05-04	7	LA71903	O	PHY.LUS		A
BK	PL.BK.05	1983	S	1983-05-04	7	LA71904	O	PHY.LUS		A
BK	PL.BK.05	1983	S	1983-05-04	7	LA71905	O	PHY.LUS		I
BK	PL.BK.05	1983	S	1983-05-04	7	LA71906	O	PHY.LUS		A
BK	PL.BK.05	1983	S	1983-05-04	7	LA71907	O	PHY.LUS		A
BK	PL.BK.05	1983	S	1983-05-04	7	LA71908	O	PHY.LUS		A
BK	PL.BK.05	1983	S	1983-05-04	7	LA71909	O	PHY.LUS		I
BK	PL.BK.05	1983	S	1983-05-04	7	LA71910	O	PHY.LUS		A
BK	PL.BK.05	1983	S	1983-05-04	7	LA71911	O	PHY.LUS		A
BK	PL.BK.05	1983	S	1983-05-04	7	LA71912	O	PHY.LUS		I
BK	PL.BK.05	1983	S	1983-05-04	7	LA71913	O	PHY.LUS		A
BK	PL.BK.05	1983	S	1983-05-04	7	LA71914	O	PHY.LUS		A
BK	PL.BK.05	1983	S	1983-05-04	7	LA71915	O	PHY.LUS		A
BK	PL.BK.05	1983	S	1983-05-04	7	LA71916	O	PHY.LUS		A
BK	PL.BK.05	1983	S	1983-05-04	7	LA71917	O	PHY.LUS		I
BK	PL.BK.05	1983	S	1983-05-04	7	LA71918	O	PHY.LUS		I
BK	PL.BK.05	1983	S	1983-05-04	7	LA71919	O	PHY.LUS		A
BK	PL.BK.05	1983	S	1983-05-04	7	LA71920	O	PHY.LUS		A
BK	PL.BK.05	1983	S	1983-05-04	7	LA71921	O	PHY.LUS		A
BK	PL.BK.05	1983	S	1983-05-04	7	LA71922	O	PHY.LUS		A
BK	PL.BK.05	1983	S	1983-05-04	7	LA71923	O	PHY.LUS		A
BK	PL.BK.05	1983	S	1983-05-04	7	LA71924	O	PHY.LUS		I
BK	PL.BK.05	1983	S	1983-05-04	7	LA71925	O	PHY.LUS		I
BK	PL.BK.05	1983	S	1983-05-04	7	LA71926	O	PHY.LUS		I
BK	PL.BK.05	1983	S	1983-05-04	7	LA71927	O	PHY.LUS		A
BK	PL.BK.05	1983	S	1983-05-04	7	LA71928	O	PHY.LUS		I
BK	PL.BK.05	1983	S	1983-05-04	7	LA71929	O	PHY.LUS		I
BK	PL.BK.05	1983	S	1983-05-04	7	LA71930	O	PHY.LUS		A
BK	PL.BK.05	1983	S	1983-05-04	8	LA71933	O	PHY.LUS		A
BK	PL.BK.05	1983	S	1983-05-04	8	LA71934	O	PHY.LUS		A
BK	PL.BK.05	1983	S	1983-05-04	8	LA71935	O	PHY.LUS		A
BK	PL.BK.05	1983	S	1983-05-04	8	LA71936	O	PHY.LUS		I
BK	PL.BK.05	1983	S	1983-05-04	8	LA71937	O	PHY.LUS		I
BK	PL.BK.05	1983	S	1983-05-04	8	LA71938	O	PHY.LUS		A
BK	PL.BK.05	1983	S	1983-05-04	8	LA71939	O	PHY.LUS		A
BK	PL.BK.05	1983	S	1983-05-04	8	LA71940	O	PHY.LUS		I
BK	PL.BK.05	1983	S	1983-05-04	8	LA71942	O	PHY.LUS		A
BK	PL.BK.05	1983	S	1983-05-04	8	LA71943	O	PHY.LUS		A
BK	PL.BK.05	1983	S	1983-05-04	8	LA71944	O	PHY.LUS		A
BK	PL.BK.05	1983	S	1983-05-04	8	LA71945	O	PHY.LUS		A
BK	PL.BK.05	1983	S	1983-05-04	8	LA71946	O	PHY.LUS		A
BK	PL.BK.05	1983	S	1983-05-04	8	LA71947	O	PHY.LUS		A
BK	PL.BK.05	1983	S	1983-05-04	8	LA71948	O	PHY.LUS		A
BK	PL.BK.05	1983	S	1983-05-04	8	LA71949	O	PHY.LUS		I
BK	PL.BK.05	1983	S	1983-05-04	8	LA71950	O	PHY.LUS		I
BK	PL.BK.05	1983	S	1983-05-04	8	LA71951	O	PHY.LUS		A
BK	PL.BK.05	1983	S	1983-05-04	8	LA71952	O	PHY.LUS		A
BK	PL.BK.05	1983	S	1983-05-04	9	LA71954	O	PHY.LUS		A
BK	PL.BK.05	1983	S	1983-05-04	9	LA71955	O	PHY.LUS		A
BK	PL.BK.05	1983	S	1983-05-04	9	LA71956	O	PHY.LUS		A
BK	PL.BK.05	1983	S	1983-05-04	9	LA71957	O	PHY.LUS		A
BK	PL.BK.05	1983	S	1983-05-04	9	LA71958	O	PHY.LUS		A
BK	PL.BK.05	1983	S	1983-05-04	10	LA71959	O	PHY.LUS		I
BK	PL.BK.05	1983	S	1983-05-04	11	LA71961	O	PHY.LUS		A
BK	PL.BK.05	1983	S	1983-05-04	11	LA71962	O	PHY.LUS		A
BK	PL.BK.05	1983	S	1983-05-04	11	LA71963	O	PHY.LUS		I
BK	PL.BK.05	1983	S	1983-05-04	11	LA71964	O	PHY.LUS		A
BK	PL.BK.05	1983	S	1983-05-04	12	LA71966	O	PHY.LUS		A
BK	PL.BK.05	1983	S	1983-05-04	13	LA71967	O	PHY.LUS		A
BK	PL.BK.05	1983	S	1983-05-04	13	LA71968	O	PHY.LUS		I
BK	PL.BK.05	1983	S	1983-05-04	15	LA71969	O	PHY.LUS		A
BK	PL.BK.05	1983	S	1983-05-04	17	LA71970	O	PHY.LUS		A
BK	PL.BK.05	1983	S	1983-05-05	5	LA71975	O	PHY.LUS		A
BK	PL.BK.05	1983	S	1983-05-05	5	MA97664	C	PHY.LUS		A
BK	PL.BK.05	1983	S	1983-05-05	5	LA71976	O	PHY.LUS		A
BK	PL.BK.05	1983	S	1983-05-05	5	LA49079	C	PHY.LUS		A
BK	PL.BK.05	1983	S	1983-05-05	6	LA71977	O	PHY.LUS		A
BK	PL.BK.05	1983	S	1983-05-05	6	LA71978	O	PHY.LUS		A
BK	PL.BK.05	1983	S	1983-05-05	6	LA71979	O	PHY.LUS		A
BK	PL.BK.05	1983	S	1983-05-05	6	LA71980	O	PHY.LUS		A
BK	PL.BK.05	1983	S	1983-05-05	6	LA71981	O	PHY.LUS		A
BK	PL.BK.05	1983	S	1983-05-05	6	LA71982	O	PHY.LUS		A
BK	PL.BK.05	1983	S	1983-05-05	7	LA71983	O	PHY.LUS		I
BK	PL.BK.05	1983	S	1983-05-05	7	LA71984	O	PHY.LUS		A
BK	PL.BK.05	1983	S	1983-05-05	7	LA71985	O	PHY.LUS		A
BK	PL.BK.05	1983	S	1983-05-05	7	LA71986	O	PHY.LUS		A
BK	PL.BK.05	1983	S	1983-05-05	10	LA71987	O	PHY.LUS		A
BK	PL.BK.05	1983	S	1983-05-05	10	LA71988	O	PHY.LUS		A
BK	PL.BK.05	1983	S	1983-05-05	10	LA71989	O	PHY.LUS		A
BK	PL.BK.05	1983	S	1983-05-05	11	LA71991	O	PHY.LUS		A
BK	PL.BK.05	1983	S	1983-05-05	13	LA71992	O	PHY.LUS		I
BK	PL.BK.05	1983	S	1983-05-06	5	LA71994	O	PHY.LUS		A
BK	PL.BK.05	1983	S	1983-05-06	5	LA71995	O	PHY.LUS		A
BK	PL.BK.05	1983	S	1983-05-06	5	LA71996	O	PHY.LUS		A
BK	PL.BK.05	1983	S	1983-05-06	5	LA71997	O	PHY.LUS		A
BK	PL.BK.05	1983	S	1983-05-06	7	LA71998	O	PHY.LUS		A
BK	PL.BK.05	1983	S	1983-05-06	7	LA71999	O	PHY.LUS		A
BK	PL.BK.05	1983	S	1983-05-06	13	MA97664	C	PHY.LUS		A
BK	PL.BK.05	1983	S	1983-05-06	13	LA72000	O	PHY.LUS		A
BK	PL.BK.05	1983	S	1983-05-06	14	LA72001	O	PHY.LUS		A
BK	PL.BK.05	1983	S	1983-05-06	19	LA71491	R	PHY.LUS		L
BK	PL.BK.05	1983	S	1983-05-07	5	MA97664	C	PHY.LUS		L
BK	PL.BK.05	1983	S	1983-05-07	5	LA72007	O	PHY.LUS		A
BK	PL.BK.05	1983	S	1983-05-07	5	LA72008	O	PHY.LUS		A
BK	PL.BK.05	1983	S	1983-05-07	5	LA72009	O	PHY.LUS		A
BK	PL.BK.05	1983	S	1983-05-07	5	LA72010	O	PHY.LUS		A
BK	PL.BK.05	1983	S	1983-05-07	6	LA72011	O	PHY.LUS		A
BK	PL.BK.05	1983	S	1983-05-07	6	LA72012	O	PHY.LUS		A
BK	PL.BK.05	1983	S	1983-05-07	6	LA72013	O	PHY.LUS		A
BK	PL.BK.05	1983	S	1983-05-07	6	LA72014	O	PHY.LUS		A
BK	PL.BK.05	1983	S	1983-05-07	6	LA72015	O	PHY.LUS		A
BK	PL.BK.05	1983	S	1983-05-07	7	LA72018	O	PHY.LUS		A
BK	PL.BK.05	1983	S	1983-05-07	7	LA72019	O	PHY.LUS		A
BK	PL.BK.05	1983	S	1983-05-07	8	LA72023	O	PHY.LUS		A
BK	PL.BK.05	1983	S	1983-05-07	8	LA72024	O	PHY.LUS		A
BK	PL.BK.05	1983	S	1983-05-07	8	LA72025	O	PHY.LUS		A
BK	PL.BK.05	1983	S	1983-05-07	10	LA72026	O	PHY.LUS		A
BK	PL.BK.05	1983	S	1983-05-07	10	LA72027	O	PHY.LUS		A
BK	PL.BK.05	1983	S	1983-05-07	11	LA72028	O	PHY.LUS		A
BK	PL.BK.05	1983	S	1983-05-07	15	LA72030	O	PHY.LUS		A
BK	PL.BK.05	1983	S	1983-05-07	19	LA71491	R	PHY.LUS		L
BK	PL.BK.05	1983	S	1983-05-08	5	LA72033	O	PHY.LUS		A
BK	PL.BK.05	1983	S	1983-05-08	5	LA72034	O	PHY.LUS		A
BK	PL.BK.05	1983	S	1983-05-08	5	LA72035	O	PHY.LUS		A
BK	PL.BK.05	1983	S	1983-05-08	5	LA72036	O	PHY.LUS		A
BK	PL.BK.05	1983	S	1983-05-08	5	LA72037	O	PHY.LUS		A
BK	PL.BK.05	1983	S	1983-05-08	7	LA72042	O	PHY.LUS		A
BK	PL.BK.05	1983	S	1983-05-08	7	LA72043	O	PHY.LUS		A
BK	PL.BK.05	1983	S	1983-05-08	12	MA97664	C	PHY.LUS		L
BK	PL.BK.05	1983	S	1983-05-09	5	LA72048	O	PHY.LUS		A
BK	PL.BK.05	1983	S	1983-05-09	5	LA72050	O	PHY.LUS		A
BK	PL.BK.05	1983	S	1983-05-09	6	LA72051	O	PHY.LUS		A
BK	PL.BK.05	1983	S	1983-05-09	6	LA72052	O	PHY.LUS		A
BK	PL.BK.05	1983	S	1983-05-09	6	LA72053	O	PHY.LUS		I
BK	PL.BK.05	1983	S	1983-05-09	6	LA72055	O	PHY.LUS		A
BK	PL.BK.05	1983	S	1983-05-09	6	LA72056	O	PHY.LUS		A
BK	PL.BK.05	1983	S	1983-05-09	7	LA72057	O	PHY.LUS		I
BK	PL.BK.05	1983	S	1983-05-09	8	MA97664	C	PHY.LUS		L
BK	PL.BK.05	1983	S	1983-05-09	10	LA72059	O	PHY.LUS		A
BK	PL.BK.05	1983	S	1983-05-09	11	LA72060	O	PHY.LUS		A
BK	PL.BK.05	1983	S	1983-05-09	14	LA71987	R	PHY.LUS		L
BK	PL.BK.05	1983	S	1983-05-09	15	LA72061	O	PHY.LUS		A
BK	PL.BK.05	1983	S	1983-05-09	15	LA72062	O	PHY.LUS		A
BK	PL.BK.05	1983	S	1983-05-09	17	LA72063	O	PHY.LUS		A
BK	PL.BK.05	1983	S	1983-05-10	5	LA72066	O	PHY.LUS		A
BK	PL.BK.05	1983	S	1983-05-10	5	LA72067	O	PHY.LUS		A
BK	PL.BK.05	1983	S	1983-05-10	5	LA72068	O	PHY.LUS		A
BK	PL.BK.05	1983	S	1983-05-10	5	LA72069	O	PHY.LUS		A
BK	PL.BK.05	1983	S	1983-05-10	6	LA72073	O	PHY.LUS		A
BK	PL.BK.05	1983	S	1983-05-10	6	LA72074	O	PHY.LUS		A
BK	PL.BK.05	1983	S	1983-05-10	6	LA72075	O	PHY.LUS		A
BK	PL.BK.05	1983	S	1983-05-10	6	LA72076	O	PHY.LUS		A
BK	PL.BK.05	1983	S	1983-05-10	7	LA72077	O	PHY.LUS		A
BK	PL.BK.05	1983	S	1983-05-10	7	LA72078	O	PHY.LUS		A
BK	PL.BK.05	1983	S	1983-05-10	7	LA72079	O	PHY.LUS		A
BK	PL.BK.05	1983	S	1983-05-10	7	LA72080	O	PHY.LUS		A
BK	PL.BK.05	1983	S	1983-05-10	8	LA72081	O	PHY.LUS		A
BK	PL.BK.05	1983	S	1983-05-10	9	LA72082	O	PHY.LUS		A
BK	PL.BK.05	1983	S	1983-05-10	9	LA72083	O	PHY.LUS		A
BK	PL.BK.05	1983	S	1983-05-10	10	LA72084	O	PHY.LUS		A
BK	PL.BK.05	1983	S	1983-05-10	10	LA72085	O	PHY.LUS		A
BK	PL.BK.05	1983	S	1983-05-10	12	LA72086	O	PHY.LUS		A
BK	PL.BK.05	1983	S	1983-05-10	15	LA72087	O	PHY.LUS		A
BK	PL.BK.05	1983	S	1983-05-10	18	LA72088	O	PHY.LUS		A
BK	PL.BK.05	1983	S	1983-05-11	5	LA72090	O	PHY.LUS		A
BK	PL.BK.05	1983	S	1983-05-11	5	LA72091	O	PHY.LUS		A
BK	PL.BK.05	1983	S	1983-05-11	5	LA72092	O	PHY.LUS		A
BK	PL.BK.05	1983	S	1983-05-11	6	LA72095	O	PHY.LUS		I
BK	PL.BK.05	1983	S	1983-05-11	6	LA72096	O	PHY.LUS		I
BK	PL.BK.05	1983	S	1983-05-11	6	LA72097	O	PHY.LUS		A
BK	PL.BK.05	1983	S	1983-05-11	8	LA72104	O	PHY.LUS		A
BK	PL.BK.05	1983	S	1983-05-11	8	LA72106	O	PHY.LUS		A
BK	PL.BK.05	1983	S	1983-05-11	9	LA13526	C	PHY.LUS	M	A
BK	PL.BK.05	1983	S	1983-05-11	12	LA72108	O	PHY.LUS		A
BK	PL.BK.05	1983	S	1983-05-11	14	LA72109	O	PHY.LUS		A
BK	PL.BK.05	1983	S	1983-05-11	14	LA72110	O	PHY.LUS		A
BK	PL.BK.05	1983	S	1983-05-11	17	LA72111	O	PHY.LUS		A
BK	PL.BK.05	1983	S	1983-05-12	5	LA72113	O	PHY.LUS		A
BK	PL.BK.05	1983	S	1983-05-12	5	LA71813	R	PHY.LUS		L
BK	PL.BK.05	1983	S	1983-05-12	5	LA72114	O	PHY.LUS		A
BK	PL.BK.05	1983	S	1983-05-12	5	LA72115	O	PHY.LUS		A
BK	PL.BK.05	1983	S	1983-05-12	6	LA72116	O	PHY.LUS		A
BK	PL.BK.05	1983	S	1983-05-12	6	LA72118	O	PHY.LUS		A
BK	PL.BK.05	1983	S	1983-05-12	7	LA72121	O	PHY.LUS		A
BK	PL.BK.05	1983	S	1983-05-12	7	LA72122	O	PHY.LUS		A
BK	PL.BK.05	1983	S	1983-05-12	8	LA72123	O	PHY.LUS		A
BK	PL.BK.05	1983	S	1983-05-12	9	LA72125	O	PHY.LUS	M	A
BK	PL.BK.05	1983	S	1983-05-12	9	LA72126	O	PHY.LUS		I
BK	PL.BK.05	1983	S	1983-05-12	9	LA72128	O	PHY.LUS		A
BK	PL.BK.05	1983	S	1983-05-13	5	LA72130	O	PHY.LUS		A
BK	PL.BK.05	1983	S	1983-05-13	5	LA72131	O	PHY.LUS		A
BK	PL.BK.05	1983	S	1983-05-13	7	LA72133	O	PHY.LUS		A
BK	PL.BK.05	1983	S	1983-05-13	7	LA72134	O	PHY.LUS		A
BK	PL.BK.05	1983	S	1983-05-13	7	LA72135	O	PHY.LUS		A
BK	PL.BK.05	1983	S	1983-05-13	7	LA72136	O	PHY.LUS		A
BK	PL.BK.05	1983	S	1983-05-13	8	LA72137	O	PHY.LUS	F	A
BK	PL.BK.05	1983	S	1983-05-13	8	LA72138	O	PHY.LUS	M	A
BK	PL.BK.05	1983	S	1983-05-13	8	LA72139	O	PHY.LUS		A
BK	PL.BK.05	1983	S	1983-05-13	8	LA72140	O	PHY.LUS	M	A
BK	PL.BK.05	1983	S	1983-05-13	9	LA72141	O	PHY.LUS	F	A
BK	PL.BK.05	1983	S	1983-05-13	9	LA72142	O	PHY.LUS		A
BK	PL.BK.05	1983	S	1983-05-13	10	LA72143	O	PHY.LUS	F	A
BK	PL.BK.05	1983	S	1983-05-13	11	LA72144	O	PHY.LUS	F	A
BK	PL.BK.05	1983	S	1983-05-13	12	LA72145	O	PHY.LUS		A
BK	PL.BK.05	1983	S	1983-05-13	14	LA72148	O	PHY.LUS		A
BK	PL.BK.05	1983	S	1983-05-13	18	LA72149	O	PHY.LUS		A
BK	PL.BK.05	1983	S	1983-05-14	5	LA72150	O	PHY.LUS		A
BK	PL.BK.05	1983	S	1983-05-14	5	LA72151	O	PHY.LUS		A
BK	PL.BK.05	1983	S	1983-05-14	5	LA72152	O	PHY.LUS		A
BK	PL.BK.05	1983	S	1983-05-14	6	LA72153	O	PHY.LUS		A
BK	PL.BK.05	1983	S	1983-05-14	8	LA72154	O	PHY.LUS	F	A
BK	PL.BK.05	1983	S	1983-05-14	9	LA72156	O	PHY.LUS		A
BK	PL.BK.05	1983	S	1983-05-14	9	LA71491	R	PHY.LUS	M	L
BK	PL.BK.05	1983	S	1983-05-14	10	LA72159	O	PHY.LUS		A
BK	PL.BK.05	1983	S	1983-05-15	5	LA72160	VA	PHY.LUS		A		ZOOL.MUS.DENMARK_F_71_458_
BK	PL.BK.05	1983	S	1983-05-15	5	LA72161	O	PHY.LUS		A
BK	PL.BK.05	1983	S	1983-05-15	7	LA72162	O	PHY.LUS	F	A
BK	PL.BK.05	1983	S	1983-05-15	8	LA72163	O	PHY.LUS		A
BK	PL.BK.05	1983	S	1983-05-15	8	LA72164	O	PHY.LUS		A
BK	PL.BK.05	1983	S	1983-05-15	8	LA72166	O	PHY.LUS		A
BK	PL.BK.05	1983	S	1983-05-15	8	LA72167	O	PHY.LUS		A
BK	PL.BK.05	1983	S	1983-05-15	9	LA72168	O	PHY.LUS	M	A
BK	PL.BK.05	1984	S	1984-04-16	6	LA67834	O	PHY.LUS		A
BK	PL.BK.05	1984	S	1984-04-16	6	LA67835	O	PHY.LUS		A
BK	PL.BK.05	1984	S	1984-04-16	10	LA67876	O	PHY.LUS		I
BK	PL.BK.05	1984	S	1984-04-18	5	LA67899	O	PHY.LUS		I
BK	PL.BK.05	1984	S	1984-04-18	6	LA67900	O	PHY.LUS		I
BK	PL.BK.05	1984	S	1984-04-19	9	LA67910	O	PHY.LUS		I
BK	PL.BK.05	1984	S	1984-04-19	16	LA67912	O	PHY.LUS		A
BK	PL.BK.05	1984	S	1984-04-20	5	LA67936	O	PHY.LUS		A
BK	PL.BK.05	1984	S	1984-04-20	7	LA67939	O	PHY.LUS		I
BK	PL.BK.05	1984	S	1984-04-21	9	LA67992	O	PHY.LUS		A
BK	PL.BK.05	1984	S	1984-04-22	9	LB00036	O	PHY.LUS		A
BK	PL.BK.05	1984	S	1984-04-22	13	LB00057	O	PHY.LUS		I
BK	PL.BK.05	1984	S	1984-04-23	6	LB00069	O	PHY.LUS		A
BK	PL.BK.05	1984	S	1984-04-23	6	LA71987	C	PHY.LUS		A
BK	PL.BK.05	1984	S	1984-04-23	6	LB00070	O	PHY.LUS		A
BK	PL.BK.05	1984	S	1984-04-23	7	LB00088	O	PHY.LUS		A
BK	PL.BK.05	1984	S	1984-04-25	5	LB00109	O	PHY.LUS		A
BK	PL.BK.05	1984	S	1984-04-25	5	LB00110	O	PHY.LUS		A
BK	PL.BK.05	1984	S	1984-04-25	5	LB00111	O	PHY.LUS		A
BK	PL.BK.05	1984	S	1984-04-25	6	LB00112	O	PHY.LUS		A
BK	PL.BK.05	1984	S	1984-04-25	6	LB00113	O	PHY.LUS		A
BK	PL.BK.05	1984	S	1984-04-25	6	LB00114	O	PHY.LUS		I
BK	PL.BK.05	1984	S	1984-04-25	6	LB00115	O	PHY.LUS		I
BK	PL.BK.05	1984	S	1984-04-25	6	LB00116	O	PHY.LUS		I
BK	PL.BK.05	1984	S	1984-04-25	7	LB00170	O	PHY.LUS		I
BK	PL.BK.05	1984	S	1984-04-25	7	LB00171	O	PHY.LUS		I
BK	PL.BK.05	1984	S	1984-04-25	8	LB00173	O	PHY.LUS		I
BK	PL.BK.05	1984	S	1984-04-25	10	LB00198	O	PHY.LUS		A
BK	PL.BK.05	1984	S	1984-04-25	17	LB00201	O	PHY.LUS		A
BK	PL.BK.05	1984	S	1984-04-26	5	LB00209	O	PHY.LUS		I
BK	PL.BK.05	1984	S	1984-04-26	6	LB00210	O	PHY.LUS		A
BK	PL.BK.05	1984	S	1984-04-26	6	LB00211	O	PHY.LUS		A
BK	PL.BK.05	1984	S	1984-04-26	6	LB00212	O	PHY.LUS		I
BK	PL.BK.05	1984	S	1984-04-27	11	LB00212	R	PHY.LUS		L
BK	PL.BK.05	1984	S	1984-04-30	5	LB00252	O	PHY.LUS		A
BK	PL.BK.05	1984	S	1984-04-30	5	LB00253	O	PHY.LUS		I
BK	PL.BK.05	1984	S	1984-04-30	5	LB00254	O	PHY.LUS		A
BK	PL.BK.05	1984	S	1984-04-30	8	LB00262	O	PHY.LUS		A
BK	PL.BK.05	1984	S	1984-04-30	8	LB00263	O	PHY.LUS		A
BK	PL.BK.05	1984	S	1984-04-30	9	LB00275	O	PHY.LUS		A
BK	PL.BK.05	1984	S	1984-05-01	5	LB00281	O	PHY.LUS		I
BK	PL.BK.05	1984	S	1984-05-01	5	LB00282	O	PHY.LUS		I
BK	PL.BK.05	1984	S	1984-05-01	6	LB00283	O	PHY.LUS		A
BK	PL.BK.05	1984	S	1984-05-01	6	LB00284	O	PHY.LUS		I
BK	PL.BK.05	1984	S	1984-05-01	6	LB00285	O	PHY.LUS		I
BK	PL.BK.05	1984	S	1984-05-01	6	LB00286	O	PHY.LUS		A
BK	PL.BK.05	1984	S	1984-05-01	6	LB00287	O	PHY.LUS		I
BK	PL.BK.05	1984	S	1984-05-01	6	LB00288	O	PHY.LUS		I
BK	PL.BK.05	1984	S	1984-05-01	7	LB00292	O	PHY.LUS		A
BK	PL.BK.05	1984	S	1984-05-01	8	LB00293	O	PHY.LUS		I
BK	PL.BK.05	1984	S	1984-05-02	5	LB00308	O	PHY.LUS		I
BK	PL.BK.05	1984	S	1984-05-02	5	LB00310	O	PHY.LUS		I
BK	PL.BK.05	1984	S	1984-05-02	5	LB00311	O	PHY.LUS		I
BK	PL.BK.05	1984	S	1984-05-02	6	LA71987	C	PHY.LUS		A
BK	PL.BK.05	1984	S	1984-05-02	7	LB00338	O	PHY.LUS		A
BK	PL.BK.05	1984	S	1984-05-02	9	LB00378	O	PHY.LUS		I
BK	PL.BK.05	1984	S	1984-05-03	5	LB00389	O	PHY.LUS		A
BK	PL.BK.05	1984	S	1984-05-03	5	LB00390	O	PHY.LUS		I
BK	PL.BK.05	1984	S	1984-05-03	5	LB00391	O	PHY.LUS		I
BK	PL.BK.05	1984	S	1984-05-03	5	LB00392	O	PHY.LUS		I
BK	PL.BK.05	1984	S	1984-05-03	6	LB00395	O	PHY.LUS		I
BK	PL.BK.05	1984	S	1984-05-03	6	LB00396	O	PHY.LUS		I
BK	PL.BK.05	1984	S	1984-05-03	7	LB00397	O	PHY.LUS		N
BK	PL.BK.05	1984	S	1984-05-03	7	LB00398	O	PHY.LUS		A
BK	PL.BK.05	1984	S	1984-05-03	7	LB00399	O	PHY.LUS		N
BK	PL.BK.05	1984	S	1984-05-03	7	LB00401	O	PHY.LUS		A
BK	PL.BK.05	1984	S	1984-05-03	7	LB00402	O	PHY.LUS		A
BK	PL.BK.05	1984	S	1984-05-03	10	LB00420	O	PHY.LUS		A
BK	PL.BK.05	1984	S	1984-05-03	18	LB00426	O	PHY.LUS		I
BK	PL.BK.05	1984	S	1984-05-04	5	LB00428	O	PHY.LUS		A
BK	PL.BK.05	1984	S	1984-05-04	5	LB00429	O	PHY.LUS		A
BK	PL.BK.05	1984	S	1984-05-04	5	LB00430	O	PHY.LUS		A
BK	PL.BK.05	1984	S	1984-05-04	5	LB00431	O	PHY.LUS		A
BK	PL.BK.05	1984	S	1984-05-04	6	LB00433	O	PHY.LUS		A
BK	PL.BK.05	1984	S	1984-05-04	6	LB00434	O	PHY.LUS		A
BK	PL.BK.05	1984	S	1984-05-04	12	LB00455	O	PHY.LUS		A
BK	PL.BK.05	1984	S	1984-05-04	17	LB00456	O	PHY.LUS		A
BK	PL.BK.05	1984	S	1984-05-04	19	LB00457	O	PHY.LUS		A
BK	PL.BK.05	1984	S	1984-05-05	5	LB00458	O	PHY.LUS		A
BK	PL.BK.05	1984	S	1984-05-05	5	LB00459	O	PHY.LUS		A
BK	PL.BK.05	1984	S	1984-05-05	7	LB00461	O	PHY.LUS		I
BK	PL.BK.05	1984	S	1984-05-05	7	LB00462	O	PHY.LUS		A
BK	PL.BK.05	1984	S	1984-05-05	7	LB00463	O	PHY.LUS		A
BK	PL.BK.05	1984	S	1984-05-05	7	LB00464	O	PHY.LUS		I
BK	PL.BK.05	1984	S	1984-05-05	7	LB00465	O	PHY.LUS		I
BK	PL.BK.05	1984	S	1984-05-05	7	LB00466	O	PHY.LUS		I
BK	PL.BK.05	1984	S	1984-05-05	7	LB00428	R	PHY.LUS		L
BK	PL.BK.05	1984	S	1984-05-05	8	LB00468	O	PHY.LUS		A
BK	PL.BK.05	1984	S	1984-05-05	15	LB00475	O	PHY.LUS		I
BK	PL.BK.05	1984	S	1984-05-06	5	LB00477	O	PHY.LUS		I
BK	PL.BK.05	1984	S	1984-05-06	5	LB00478	O	PHY.LUS		I
BK	PL.BK.05	1984	S	1984-05-06	6	LB00479	O	PHY.LUS		I
BK	PL.BK.05	1984	S	1984-05-06	6	LB00480	O	PHY.LUS		A
BK	PL.BK.05	1984	S	1984-05-06	6	LB00481	O	PHY.LUS		A
BK	PL.BK.05	1984	S	1984-05-06	7	LB00482	O	PHY.LUS		A
BK	PL.BK.05	1984	S	1984-05-06	8	LB00486	O	PHY.LUS		I
BK	PL.BK.05	1984	S	1984-05-06	9	LB00487	O	PHY.LUS		I
BK	PL.BK.05	1984	S	1984-05-07	5	LB00492	O	PHY.LUS		A
BK	PL.BK.05	1984	S	1984-05-07	5	LB00493	O	PHY.LUS		A
BK	PL.BK.05	1984	S	1984-05-07	5	LB00494	O	PHY.LUS		A
BK	PL.BK.05	1984	S	1984-05-07	5	LB00495	O	PHY.LUS		A
BK	PL.BK.05	1984	S	1984-05-07	5	LB00496	O	PHY.LUS		A
BK	PL.BK.05	1984	S	1984-05-07	5	LB00497	O	PHY.LUS		I
BK	PL.BK.05	1984	S	1984-05-07	6	LB00500	O	PHY.LUS		I
BK	PL.BK.05	1984	S	1984-05-07	6	LB00501	O	PHY.LUS		A
BK	PL.BK.05	1984	S	1984-05-07	6	LB00502	O	PHY.LUS		A
BK	PL.BK.05	1984	S	1984-05-07	6	LB00503	O	PHY.LUS		I
BK	PL.BK.05	1984	S	1984-05-07	7	LB00506	O	PHY.LUS		A
BK	PL.BK.05	1984	S	1984-05-07	7	LB00507	O	PHY.LUS		I
BK	PL.BK.05	1984	S	1984-05-07	8	LB00508	O	PHY.LUS		I
BK	PL.BK.05	1984	S	1984-05-08	9	LB00518	O	PHY.LUS		I
BK	PL.BK.05	1984	S	1984-05-09	5	LB00523	O	PHY.LUS		I
BK	PL.BK.05	1984	S	1984-05-09	5	LB00524	O	PHY.LUS		I
BK	PL.BK.05	1984	S	1984-05-09	5	LB00525	O	PHY.LUS		I
BK	PL.BK.05	1984	S	1984-05-09	5	LB00526	O	PHY.LUS		I
BK	PL.BK.05	1984	S	1984-05-09	5	LB00527	O	PHY.LUS		I
BK	PL.BK.05	1984	S	1984-05-09	5	LB00528	O	PHY.LUS		I
BK	PL.BK.05	1984	S	1984-05-09	5	LB00530	O	PHY.LUS		A
BK	PL.BK.05	1984	S	1984-05-09	6	LB00532	O	PHY.LUS		I
BK	PL.BK.05	1984	S	1984-05-09	6	LB00533	O	PHY.LUS		I
BK	PL.BK.05	1984	S	1984-05-09	6	LB00534	O	PHY.LUS		I
BK	PL.BK.05	1984	S	1984-05-09	6	LB00535	O	PHY.LUS		A
BK	PL.BK.05	1984	S	1984-05-09	6	LB00536	O	PHY.LUS		I
BK	PL.BK.05	1984	S	1984-05-09	6	LB00537	O	PHY.LUS		I
BK	PL.BK.05	1984	S	1984-05-09	6	LB00538	O	PHY.LUS		I
BK	PL.BK.05	1984	S	1984-05-09	6	LB00539	O	PHY.LUS		I
BK	PL.BK.05	1984	S	1984-05-09	6	LB00540	O	PHY.LUS		I
BK	PL.BK.05	1984	S	1984-05-09	7	LB00546	O	PHY.LUS		I
BK	PL.BK.05	1984	S	1984-05-09	7	LB00547	O	PHY.LUS		A
BK	PL.BK.05	1984	S	1984-05-09	7	LB00548	O	PHY.LUS		I
BK	PL.BK.05	1984	S	1984-05-09	7	LB00549	O	PHY.LUS		I
BK	PL.BK.05	1984	S	1984-05-09	7	LB00550	O	PHY.LUS		A
BK	PL.BK.05	1984	S	1984-05-09	7	LB00551	O	PHY.LUS		I
BK	PL.BK.05	1984	S	1984-05-09	7	LB00552	O	PHY.LUS		I
BK	PL.BK.05	1984	S	1984-05-09	8	LB00556	O	PHY.LUS		I
BK	PL.BK.05	1984	S	1984-05-09	8	LB00557	O	PHY.LUS		A
BK	PL.BK.05	1984	S	1984-05-09	8	LB00558	O	PHY.LUS		I
BK	PL.BK.05	1984	S	1984-05-09	8	LB00559	O	PHY.LUS		I
BK	PL.BK.05	1984	S	1984-05-09	9	LB00561	O	PHY.LUS		I
BK	PL.BK.05	1984	S	1984-05-09	9	LB00562	O	PHY.LUS		A
BK	PL.BK.05	1984	S	1984-05-09	9	LB00563	O	PHY.LUS		I
BK	PL.BK.05	1984	S	1984-05-09	10	LB00564	O	PHY.LUS		I
BK	PL.BK.05	1984	S	1984-05-09	13	LB00565	O	PHY.LUS		I
BK	PL.BK.05	1984	S	1984-05-10	5	LB00567	O	PHY.LUS		I
BK	PL.BK.05	1984	S	1984-05-10	5	LB00568	O	PHY.LUS		I
BK	PL.BK.05	1984	S	1984-05-10	5	LB00570	O	PHY.LUS		I
BK	PL.BK.05	1984	S	1984-05-10	6	LB00571	O	PHY.LUS		I
BK	PL.BK.05	1984	S	1984-05-10	7	LB00580	O	PHY.LUS		I
BK	PL.BK.05	1984	S	1984-05-10	7	LB00581	O	PHY.LUS		I
BK	PL.BK.05	1984	S	1984-05-10	8	LB00582	O	PHY.LUS		I
BK	PL.BK.05	1984	S	1984-05-10	9	LB00585	O	PHY.LUS		I
BK	PL.BK.05	1984	S	1984-05-10	9	LB00586	O	PHY.LUS		A
BK	PL.BK.05	1984	S	1984-05-10	9	LB00587	O	PHY.LUS		I
BK	PL.BK.05	1984	S	1984-05-10	10	LB00588	O	PHY.LUS		I
BK	PL.BK.05	1984	S	1984-05-10	13	LB00589	O	PHY.LUS		I
BK	PL.BK.05	1984	S	1984-05-12	5	LB00594	O	PHY.LUS		I
BK	PL.BK.05	1984	S	1984-05-12	6	LB00597	O	PHY.LUS		I
BK	PL.BK.05	1984	S	1984-05-12	6	LB00598	O	PHY.LUS		A
BK	PL.BK.05	1984	S	1984-05-13	5	LB00599	O	PHY.LUS		A
BK	PL.BK.05	1984	S	1984-05-13	7	LB00601	O	PHY.LUS		A
BK	PL.BK.05	1984	S	1984-05-13	8	LB00602	O	PHY.LUS		A
BK	PL.BK.05	1984	S	1984-05-13	10	LB00598	R	PHY.LUS		L
BK	PL.BK.05	1984	S	1984-05-13	16	LB00606	O	PHY.LUS		A
BK	PL.BK.05	1984	S	1984-05-13	19	LB00496	R	PHY.LUS		L
BK	PL.BK.05	1984	S	1984-05-14	5	LB00608	O	PHY.LUS		I
BK	PL.BK.05	1984	S	1984-05-14	5	LB00609	O	PHY.LUS		I
BK	PL.BK.05	1984	S	1984-05-14	5	LB00610	O	PHY.LUS		I
BK	PL.BK.05	1984	S	1984-05-14	6	LB00611	O	PHY.LUS		A
BK	PL.BK.05	1984	S	1984-05-14	7	LB00613	O	PHY.LUS		I
BK	PL.BK.05	1984	S	1984-05-14	7	LB00614	O	PHY.LUS		I
BK	PL.BK.05	1984	S	1984-05-14	7	LB00615	O	PHY.LUS		I
BK	PL.BK.05	1984	S	1984-05-14	8	LB00617	O	PHY.LUS		I
BK	PL.BK.05	1984	S	1984-05-14	8	LB00618	O	PHY.LUS		A
BK	PL.BK.05	1984	S	1984-05-14	9	LB00619	O	PHY.LUS		I
BK	PL.BK.05	1984	S	1984-05-14	9	LB00620	O	PHY.LUS		I
BK	PL.BK.05	1984	S	1984-05-14	11	LB00429	R	PHY.LUS		L
BK	PL.BK.05	1984	S	1984-05-15	5	LB00624	O	PHY.LUS		A
BK	PL.BK.05	1984	S	1984-05-15	5	LB00626	O	PHY.LUS		I
BK	PL.BK.05	1984	S	1984-05-15	5	LB00627	O	PHY.LUS		I
BK	PL.BK.05	1984	S	1984-05-15	6	LB00629	O	PHY.LUS		I
BK	PL.BK.05	1984	S	1984-05-15	6	LB00631	O	PHY.LUS		I
BK	PL.BK.05	1984	S	1984-05-15	8	LB00635	O	PHY.LUS		I
BK	PL.BK.05	1984	S	1984-05-15	9	LB00636	O	PHY.LUS		I
BK	PL.BK.05	1984	S	1984-05-15	10	LB00637	O	PHY.LUS		I
BK	PL.BK.05	1984	S	1984-05-15	11	LB00638	O	PHY.LUS		I
BK	PL.BK.05	1984	S	1984-05-15	13	LB00643	O	PHY.LUS		I
BK	PL.BK.05	1985	S	1985-04-04	10	LB00962	O	PHY.LUS		A
BK	PL.BK.05	1985	S	1985-04-09	9	LB01118	O	PHY.LUS		A
BK	PL.BK.05	1985	S	1985-04-13	5	LB01182	O	PHY.LUS		A
BK	PL.BK.05	1985	S	1985-04-14	10	LB01282	O	PHY.LUS		A
BK	PL.BK.05	1985	S	1985-04-15	7	LB01295	O	PHY.LUS		A
BK	PL.BK.05	1985	S	1985-04-16	5	LB01322	O	PHY.LUS		A
BK	PL.BK.05	1985	S	1985-04-18	7	LB01353	O	PHY.LUS		A
BK	PL.BK.05	1985	S	1985-04-18	7	LB01354	O	PHY.LUS		A
BK	PL.BK.05	1985	S	1985-04-18	13	LB01379	O	PHY.LUS		A
BK	PL.BK.05	1985	S	1985-04-19	7	LB01385	O	PHY.LUS		A
BK	PL.BK.05	1985	S	1985-04-20	6	LB01394	O	PHY.LUS		A
BK	PL.BK.05	1985	S	1985-04-20	7	LB01396	O	PHY.LUS		A
BK	PL.BK.05	1985	S	1985-04-21	6	LB01402	O	PHY.LUS		A
BK	PL.BK.05	1985	S	1985-04-21	7	LB01403	O	PHY.LUS		I
BK	PL.BK.05	1985	S	1985-04-21	8	LB01405	O	PHY.LUS		A
BK	PL.BK.05	1985	S	1985-04-21	19	LB01409	O	PHY.LUS		A
BK	PL.BK.05	1985	S	1985-04-22	5	LB01411	O	PHY.LUS		A
BK	PL.BK.05	1985	S	1985-04-22	5	LB01412	O	PHY.LUS		A
BK	PL.BK.05	1985	S	1985-04-22	6	LB01414	O	PHY.LUS		I
BK	PL.BK.05	1985	S	1985-04-22	6	LB01415	O	PHY.LUS		A
BK	PL.BK.05	1985	S	1985-04-22	8	LB01409	R	PHY.LUS		L
BK	PL.BK.05	1985	S	1985-04-22	10	LB01416	O	PHY.LUS		A
BK	PL.BK.05	1985	S	1985-04-22	15	LB01419	O	PHY.LUS		A
BK	PL.BK.05	1985	S	1985-04-23	5	LB01420	O	PHY.LUS		I
BK	PL.BK.05	1985	S	1985-04-23	6	LB01423	O	PHY.LUS		A
BK	PL.BK.05	1985	S	1985-04-23	7	LB01425	O	PHY.LUS		A
BK	PL.BK.05	1985	S	1985-04-23	7	LB01426	O	PHY.LUS		N
BK	PL.BK.05	1985	S	1985-04-23	11	LB01435	O	PHY.LUS		I
BK	PL.BK.05	1985	S	1985-04-26	7	LB01454	O	PHY.LUS		A
BK	PL.BK.05	1985	S	1985-04-27	5	LB01455	O	PHY.LUS		A
BK	PL.BK.05	1985	S	1985-04-27	6	LB01456	O	PHY.LUS		A
BK	PL.BK.05	1985	S	1985-04-27	7	LB01457	O	PHY.LUS		A
BK	PL.BK.05	1985	S	1985-04-27	8	LB01458	O	PHY.LUS		A
BK	PL.BK.05	1985	S	1985-04-27	9	LB01459	O	PHY.LUS		I
BK	PL.BK.05	1985	S	1985-04-27	17	LB01460	O	PHY.LUS		A
BK	PL.BK.05	1985	S	1985-04-28	7	LB01461	O	PHY.LUS		A
BK	PL.BK.05	1985	S	1985-04-28	12	LB01465	O	PHY.LUS		A
BK	PL.BK.05	1985	S	1985-04-29	7	LB01468	O	PHY.LUS		A
BK	PL.BK.05	1985	S	1985-04-29	8	LB01469	O	PHY.LUS		A
BK	PL.BK.05	1985	S	1985-04-29	9	LB01472	O	PHY.LUS		I
BK	PL.BK.05	1985	S	1985-04-30	5	LB01474	O	PHY.LUS		A
BK	PL.BK.05	1985	S	1985-04-30	7	LB01475	O	PHY.LUS		I
BK	PL.BK.05	1985	S	1985-05-02	5	LB01476	O	PHY.LUS		I
BK	PL.BK.05	1985	S	1985-05-02	7	LB01477	O	PHY.LUS		A
BK	PL.BK.05	1985	S	1985-05-02	7	LB01478	O	PHY.LUS		A
BK	PL.BK.05	1985	S	1985-05-02	10	LB01479	O	PHY.LUS		I
BK	PL.BK.05	1985	S	1985-05-02	10	LB01480	O	PHY.LUS		A
BK	PL.BK.05	1985	S	1985-05-02	10	LB01481	O	PHY.LUS		A
BK	PL.BK.05	1985	S	1985-05-02	10	LB01482	O	PHY.LUS		A
BK	PL.BK.05	1985	S	1985-05-02	10	LB01483	O	PHY.LUS		A
BK	PL.BK.05	1985	S	1985-05-02	12	LB01485	O	PHY.LUS		A
BK	PL.BK.05	1985	S	1985-05-02	12	LB01486	O	PHY.LUS		I
BK	PL.BK.05	1985	S	1985-05-02	12	LB01487	O	PHY.LUS		A
BK	PL.BK.05	1985	S	1985-05-02	13	LB01488	O	PHY.LUS		A
BK	PL.BK.05	1985	S	1985-05-02	13	LB01489	VA	PHY.LUS		A		RIKS_MUSEUM_STOCKHOLM_AE_23_985_
BK	PL.BK.05	1985	S	1985-05-02	13	LB01490	O	PHY.LUS		I
BK	PL.BK.05	1985	S	1985-05-02	15	LB01491	O	PHY.LUS		A
BK	PL.BK.05	1985	S	1985-05-02	16	LB01492	O	PHY.LUS		A
BK	PL.BK.05	1985	S	1985-05-02	18	LB01493	O	PHY.LUS		A
BK	PL.BK.05	1985	S	1985-05-02	19	LB01494	O	PHY.LUS		I
BK	PL.BK.05	1985	S	1985-05-02	19	LB01495	O	PHY.LUS		A
BK	PL.BK.05	1985	S	1985-05-02	19	LB01496	O	PHY.LUS		A
BK	PL.BK.05	1985	S	1985-05-03	5	LB01498	O	PHY.LUS		A
BK	PL.BK.05	1985	S	1985-05-03	5	LB01499	O	PHY.LUS		I
BK	PL.BK.05	1985	S	1985-05-03	5	LB01500	O	PHY.LUS		I
BK	PL.BK.05	1985	S	1985-05-04	8	LB01505	O	PHY.LUS		I
BK	PL.BK.05	1985	S	1985-05-04	8	LB01506	O	PHY.LUS		A
BK	PL.BK.05	1985	S	1985-05-04	13	LB01507	O	PHY.LUS		I
BK	PL.BK.05	1985	S	1985-05-05	5	LB01508	O	PHY.LUS		A
BK	PL.BK.05	1985	S	1985-05-05	5	LB01509	O	PHY.LUS		A
BK	PL.BK.05	1985	S	1985-05-05	5	LB01510	O	PHY.LUS		A
BK	PL.BK.05	1985	S	1985-05-05	6	LB01511	O	PHY.LUS		I
BK	PL.BK.05	1985	S	1985-05-05	6	LB01512	O	PHY.LUS		A
BK	PL.BK.05	1985	S	1985-05-05	6	LB01513	O	PHY.LUS		A
BK	PL.BK.05	1985	S	1985-05-05	6	LB01514	O	PHY.LUS		A
BK	PL.BK.05	1985	S	1985-05-05	6	LB01515	O	PHY.LUS		A
BK	PL.BK.05	1985	S	1985-05-05	6	LB01516	O	PHY.LUS		A
BK	PL.BK.05	1985	S	1985-05-05	6	LB01517	O	PHY.LUS		A
BK	PL.BK.05	1985	S	1985-05-05	8	LB01520	O	PHY.LUS		A
BK	PL.BK.05	1985	S	1985-05-05	8	LB01521	O	PHY.LUS		I
BK	PL.BK.05	1985	S	1985-05-05	8	LB01522	O	PHY.LUS		I
BK	PL.BK.05	1985	S	1985-05-05	8	LB01523	O	PHY.LUS		A
BK	PL.BK.05	1985	S	1985-05-05	8	LB01524	O	PHY.LUS		N
BK	PL.BK.05	1985	S	1985-05-05	9	LB01526	O	PHY.LUS		I
BK	PL.BK.05	1985	S	1985-05-05	11	LB01527	O	PHY.LUS		A
BK	PL.BK.05	1985	S	1985-05-05	11	LB01528	O	PHY.LUS		I
BK	PL.BK.05	1985	S	1985-05-06	5	LB01531	O	PHY.LUS		I
BK	PL.BK.05	1985	S	1985-05-06	5	LB01532	O	PHY.LUS		I
BK	PL.BK.05	1985	S	1985-05-06	5	LB01533	O	PHY.LUS		I
BK	PL.BK.05	1985	S	1985-05-06	5	LB01534	O	PHY.LUS		N
BK	PL.BK.05	1985	S	1985-05-06	5	LB01535	O	PHY.LUS		A
BK	PL.BK.05	1985	S	1985-05-06	5	LB01536	O	PHY.LUS		A
BK	PL.BK.05	1985	S	1985-05-06	6	LB01539	O	PHY.LUS		A
BK	PL.BK.05	1985	S	1985-05-06	6	LB01540	O	PHY.LUS		A
BK	PL.BK.05	1985	S	1985-05-06	6	LB01541	O	PHY.LUS		I
BK	PL.BK.05	1985	S	1985-05-06	6	LB01542	O	PHY.LUS		A
BK	PL.BK.05	1985	S	1985-05-06	6	LB01543	O	PHY.LUS		A
BK	PL.BK.05	1985	S	1985-05-06	7	LB01547	O	PHY.LUS		A
BK	PL.BK.05	1985	S	1985-05-06	7	LB01548	O	PHY.LUS		A
BK	PL.BK.05	1985	S	1985-05-06	8	LB01549	O	PHY.LUS		A
BK	PL.BK.05	1985	S	1985-05-06	8	LB01550	O	PHY.LUS		A
BK	PL.BK.05	1985	S	1985-05-06	9	LB01551	O	PHY.LUS		I
BK	PL.BK.05	1985	S	1985-05-06	9	LB01552	O	PHY.LUS		A
BK	PL.BK.05	1985	S	1985-05-06	9	LB01553	O	PHY.LUS		A
BK	PL.BK.05	1985	S	1985-05-06	12	LB01559	O	PHY.LUS		A
BK	PL.BK.05	1985	S	1985-05-06	14	LB01560	O	PHY.LUS		I
BK	PL.BK.05	1985	S	1985-05-06	14	LB01561	O	PHY.LUS		I
BK	PL.BK.05	1985	S	1985-05-06	14	LB01562	O	PHY.LUS		A
BK	PL.BK.05	1985	S	1985-05-06	18	LB01563	O	PHY.LUS		A
BK	PL.BK.05	1985	S	1985-05-06	19	LB01564	O	PHY.LUS		A
BK	PL.BK.05	1985	S	1985-05-06	19	LB01565	O	PHY.LUS		A
BK	PL.BK.05	1985	S	1985-05-06	19	LB01566	O	PHY.LUS		A
BK	PL.BK.05	1985	S	1985-05-07	5	LB01569	O	PHY.LUS		A
BK	PL.BK.05	1985	S	1985-05-07	5	LB01570	O	PHY.LUS	M	A
BK	PL.BK.05	1985	S	1985-05-07	5	LB01571	O	PHY.LUS		A
BK	PL.BK.05	1985	S	1985-05-07	5	LB01572	O	PHY.LUS		A
BK	PL.BK.05	1985	S	1985-05-07	5	LB01575	O	PHY.LUS		I
BK	PL.BK.05	1985	S	1985-05-07	7	LB01581	O	PHY.LUS		A
BK	PL.BK.05	1985	S	1985-05-07	8	LB01588	O	PHY.LUS		A
BK	PL.BK.05	1985	S	1985-05-08	5	LB01590	O	PHY.LUS		A
BK	PL.BK.05	1985	S	1985-05-08	6	LB01594	O	PHY.LUS		A
BK	PL.BK.05	1985	S	1985-05-08	8	LB01596	O	PHY.LUS		A
BK	PL.BK.05	1985	S	1985-05-08	12	LB01598	O	PHY.LUS		A
BK	PL.BK.05	1985	S	1985-05-09	6	LB01605	O	PHY.LUS		A
BK	PL.BK.05	1985	S	1985-05-09	6	LB01606	O	PHY.LUS		A
BK	PL.BK.05	1985	S	1985-05-09	6	LB01607	O	PHY.LUS		A
BK	PL.BK.05	1985	S	1985-05-09	6	LB01608	O	PHY.LUS		A
BK	PL.BK.05	1985	S	1985-05-09	7	LB01612	O	PHY.LUS		I
BK	PL.BK.05	1985	S	1985-05-09	7	LB01613	O	PHY.LUS		A
BK	PL.BK.05	1985	S	1985-05-09	9	LB01617	O	PHY.LUS		A
BK	PL.BK.05	1985	S	1985-05-09	9	LB01618	O	PHY.LUS		A
BK	PL.BK.05	1985	S	1985-05-09	17	LB01628	O	PHY.LUS		A
BK	PL.BK.05	1985	S	1985-05-10	5	LB01631	O	PHY.LUS		A
BK	PL.BK.05	1985	S	1985-05-10	6	LB01405	R	PHY.LUS		L
BK	PL.BK.05	1985	S	1985-05-10	6	LB01635	O	PHY.LUS		I
BK	PL.BK.05	1985	S	1985-05-10	6	LB01636	O	PHY.LUS		A
BK	PL.BK.05	1985	S	1985-05-10	7	LB01638	O	PHY.LUS		A
BK	PL.BK.05	1985	S	1985-05-10	8	LB01639	O	PHY.LUS		A
BK	PL.BK.05	1985	S	1985-05-10	8	LB01640	O	PHY.LUS		A
BK	PL.BK.05	1985	S	1985-05-10	8	LB01641	O	PHY.LUS		A
BK	PL.BK.05	1985	S	1985-05-10	8	LB01642	O	PHY.LUS		I
BK	PL.BK.05	1985	S	1985-05-10	11	LB01643	O	PHY.LUS		A
BK	PL.BK.05	1985	S	1985-05-10	12	LB01644	O	PHY.LUS		A
BK	PL.BK.05	1985	S	1985-05-10	15	LB01645	O	PHY.LUS		A
BK	PL.BK.05	1985	S	1985-05-10	18	LB01647	O	PHY.LUS		I
BK	PL.BK.05	1985	S	1985-05-11	5	LB01648	O	PHY.LUS		I
BK	PL.BK.05	1985	S	1985-05-11	6	LB01649	O	PHY.LUS		I
BK	PL.BK.05	1985	S	1985-05-11	6	LB01650	O	PHY.LUS		A
BK	PL.BK.05	1985	S	1985-05-11	6	LB01651	O	PHY.LUS		A
BK	PL.BK.05	1985	S	1985-05-11	6	LB01652	O	PHY.LUS		A
BK	PL.BK.05	1985	S	1985-05-11	6	LB01653	O	PHY.LUS		A
BK	PL.BK.05	1985	S	1985-05-11	7	LB01654	O	PHY.LUS		A
BK	PL.BK.05	1985	S	1985-05-11	7	LB01655	O	PHY.LUS		A
BK	PL.BK.05	1985	S	1985-05-11	7	LB01656	O	PHY.LUS		A
BK	PL.BK.05	1985	S	1985-05-11	8	LB01658	O	PHY.LUS		A
BK	PL.BK.05	1985	S	1985-05-11	8	LB01659	O	PHY.LUS		A
BK	PL.BK.05	1985	S	1985-05-11	18	LB01661	O	PHY.LUS		A
BK	PL.BK.05	1985	S	1985-05-11	19	LB01662	O	PHY.LUS		A
BK	PL.BK.05	1985	S	1985-05-12	5	LB01665	O	PHY.LUS		A
BK	PL.BK.05	1985	S	1985-05-12	5	LB01666	O	PHY.LUS		I
BK	PL.BK.05	1985	S	1985-05-12	5	LB01667	O	PHY.LUS		I
BK	PL.BK.05	1985	S	1985-05-12	6	LB01668	O	PHY.LUS		I
BK	PL.BK.05	1985	S	1985-05-12	7	LB01669	O	PHY.LUS		A
BK	PL.BK.05	1985	S	1985-05-12	7	LB01670	O	PHY.LUS		I
BK	PL.BK.05	1985	S	1985-05-13	6	LB01674	O	PHY.LUS		I
BK	PL.BK.05	1985	S	1985-05-13	6	LB01675	O	PHY.LUS		A
BK	PL.BK.05	1985	S	1985-05-13	8	LB01676	O	PHY.LUS		A
BK	PL.BK.05	1985	S	1985-05-13	17	LB01679	O	PHY.LUS		A
BK	PL.BK.05	1985	S	1985-05-14	5	LB01683	O	PHY.LUS		A
BK	PL.BK.05	1985	S	1985-05-14	5	LB01684	O	PHY.LUS		A
BK	PL.BK.05	1985	S	1985-05-14	6	LB01688	O	PHY.LUS		A
BK	PL.BK.05	1985	S	1985-05-14	7	LB01690	O	PHY.LUS		A
BK	PL.BK.05	1985	S	1985-05-14	10	LB01692	O	PHY.LUS		I
BK	PL.BK.05	1985	S	1985-05-14	13	LB01693	O	PHY.LUS		A
BK	PL.BK.05	1985	S	1985-05-14	15	LB01694	O	PHY.LUS		I
BK	PL.BK.05	1985	S	1985-05-14	17	LB01695	O	PHY.LUS		A
BK	PL.BK.05	1985	S	1985-05-14	19	LB01696	O	PHY.LUS		A
BK	PL.BK.05	1985	S	1985-05-15	5	LB01697	O	PHY.LUS		A
BK	PL.BK.05	1985	S	1985-05-15	5	LB01698	O	PHY.LUS		A
BK	PL.BK.05	1985	S	1985-05-15	5	LB01699	O	PHY.LUS		A
BK	PL.BK.05	1985	S	1985-05-15	6	LB01701	O	PHY.LUS		I
BK	PL.BK.05	1985	S	1985-05-15	6	LB01702	O	PHY.LUS		A
BK	PL.BK.05	1985	S	1985-05-15	6	LB01703	O	PHY.LUS		I
BK	PL.BK.05	1985	S	1985-05-15	7	LB01705	O	PHY.LUS		A
BK	PL.BK.05	1985	S	1985-05-15	9	LB01706	O	PHY.LUS		A
BK	PL.BK.05	1985	S	1985-05-15	9	LB01707	O	PHY.LUS		A
BK	PL.BK.05	1985	S	1985-05-15	10	LB01708	O	PHY.LUS		A
BK	PL.BK.05	1985	S	1985-05-15	10	LB01709	O	PHY.LUS		A
BK	PL.BK.05	1985	S	1985-05-15	11	LB01710	O	PHY.LUS		A
BK	PL.BK.05	1985	S	1985-05-15	11	LB01711	O	PHY.LUS		N
BK	PL.BK.05	1985	S	1985-05-15	16	LB01713	O	PHY.LUS		A
BK	PL.BK.05	1986	S	1986-04-22	5	LB20364	O	PHY.LUS		A
BK	PL.BK.05	1986	S	1986-04-22	10	LB20366	O	PHY.LUS		N
BK	PL.BK.05	1986	S	1986-04-24	5	LB20376	O	PHY.LUS		A
BK	PL.BK.05	1986	S	1986-04-25	5	LB18558	C	PHY.LUS		N
BK	PL.BK.05	1986	S	1986-04-26	6	LB20388	O	PHY.LUS		A
BK	PL.BK.05	1986	S	1986-04-27	6	LB20389	O	PHY.LUS		A
BK	PL.BK.05	1986	S	1986-04-27	6	LB20390	O	PHY.LUS		A
BK	PL.BK.05	1986	S	1986-04-27	7	LB20396	O	PHY.LUS		I
BK	PL.BK.05	1986	S	1986-04-27	7	LB20397	O	PHY.LUS		A
BK	PL.BK.05	1986	S	1986-04-27	8	LB20398	O	PHY.LUS		A
BK	PL.BK.05	1986	S	1986-04-27	13	LB20401	O	PHY.LUS		A
BK	PL.BK.05	1986	S	1986-04-28	7	LB20406	O	PHY.LUS		A
BK	PL.BK.05	1986	S	1986-04-28	8	LB20407	O	PHY.LUS		A
BK	PL.BK.05	1986	S	1986-04-28	9	LB20408	O	PHY.LUS		I
BK	PL.BK.05	1986	S	1986-04-28	9	LB20409	O	PHY.LUS		I
BK	PL.BK.05	1986	S	1986-04-28	11	LB20410	O	PHY.LUS		A
BK	PL.BK.05	1986	S	1986-04-28	13	LB20411	O	PHY.LUS		A
BK	PL.BK.05	1986	S	1986-04-29	5	LB20416	O	PHY.LUS		I
BK	PL.BK.05	1986	S	1986-04-29	5	LB20417	O	PHY.LUS		I
BK	PL.BK.05	1986	S	1986-04-29	13	LB20420	O	PHY.LUS		A
BK	PL.BK.05	1986	S	1986-04-29	15	LB20421	O	PHY.LUS		A
BK	PL.BK.05	1986	S	1986-04-29	18	LB20422	O	PHY.LUS		A
BK	PL.BK.05	1986	S	1986-04-30	5	LB20423	O	PHY.LUS		N
BK	PL.BK.05	1986	S	1986-04-30	5	LB20424	O	PHY.LUS		A
BK	PL.BK.05	1986	S	1986-04-30	5	LB20425	O	PHY.LUS		I
BK	PL.BK.05	1986	S	1986-04-30	5	LB20426	O	PHY.LUS		I
BK	PL.BK.05	1986	S	1986-04-30	5	LB20427	O	PHY.LUS		I
BK	PL.BK.05	1986	S	1986-04-30	8	LB20428	O	PHY.LUS		A
BK	PL.BK.05	1986	S	1986-04-30	11	LB20430	O	PHY.LUS		A
BK	PL.BK.05	1986	S	1986-04-30	16	LB20422	R	PHY.LUS		L
BK	PL.BK.05	1986	S	1986-05-02	5	LB20432	O	PHY.LUS		A
BK	PL.BK.05	1986	S	1986-05-02	9	LB20435	O	PHY.LUS		I
BK	PL.BK.05	1986	S	1986-05-04	6	LB20435	R	PHY.LUS		L
BK	PL.BK.05	1986	S	1986-05-05	5	LB20450	O	PHY.LUS		I
BK	PL.BK.05	1986	S	1986-05-05	5	LB20453	O	PHY.LUS		A
BK	PL.BK.05	1986	S	1986-05-05	7	LB01455	C	PHY.LUS		A
BK	PL.BK.05	1986	S	1986-05-05	8	LB20435	R	PHY.LUS		L
BK	PL.BK.05	1986	S	1986-05-05	10	LB20462	O	PHY.LUS		I
BK	PL.BK.05	1986	S	1986-05-06	5	LB20465	O	PHY.LUS		I
BK	PL.BK.05	1986	S	1986-05-06	5	LB20467	O	PHY.LUS		A
BK	PL.BK.05	1986	S	1986-05-06	7	LB20468	O	PHY.LUS		I
BK	PL.BK.05	1986	S	1986-05-06	10	LB20477	O	PHY.LUS		A
BK	PL.BK.05	1986	S	1986-05-07	5	LB20483	O	PHY.LUS		I
BK	PL.BK.05	1986	S	1986-05-07	5	LB20484	O	PHY.LUS		I
BK	PL.BK.05	1986	S	1986-05-07	6	LB20485	O	PHY.LUS		I
BK	PL.BK.05	1986	S	1986-05-08	10	LB20497	O	PHY.LUS		I
BK	PL.BK.05	1986	S	1986-05-08	18	LB20435	R	PHY.LUS		L
BK	PL.BK.05	1986	S	1986-05-08	19	LB20498	O	PHY.LUS		N
BK	PL.BK.05	1986	S	1986-05-09	6	LB01455	C	PHY.LUS		L
BK	PL.BK.05	1986	S	1986-05-09	9	LB20500	O	PHY.LUS		I
BK	PL.BK.05	1986	S	1986-05-09	11	LB20501	O	PHY.LUS		I
BK	PL.BK.05	1986	S	1986-05-09	11	LB20502	O	PHY.LUS		I
BK	PL.BK.05	1986	S	1986-05-09	14	LB20503	O	PHY.LUS		A
BK	PL.BK.05	1986	S	1986-05-10	5	LB20506	O	PHY.LUS		I
BK	PL.BK.05	1986	S	1986-05-10	5	LB20507	O	PHY.LUS		I
BK	PL.BK.05	1986	S	1986-05-10	11	LB20508	O	PHY.LUS		A
BK	PL.BK.05	1986	S	1986-05-11	7	LB20509	O	PHY.LUS		A
BK	PL.BK.05	1986	S	1986-05-11	8	LB20511	O	PHY.LUS		I
BK	PL.BK.05	1986	S	1986-05-11	8	LB20512	O	PHY.LUS		A
BK	PL.BK.05	1986	S	1986-05-12	12	LB20514	O	PHY.LUS		I
BK	PL.BK.05	1986	S	1986-05-12	13	LB18548	C	PHY.LUS		I
BK	PL.BK.05	1986	S	1986-05-12	17	LB01455	C	PHY.LUS		L
BK	PL.BK.05	1986	S	1986-05-13	11	LB20515	O	PHY.LUS		I
BK	PL.BK.05	1986	S	1986-05-14	6	LB20516	O	PHY.LUS		I
BK	PL.BK.05	1986	S	1986-05-14	8	LB20520	O	PHY.LUS		I
BK	PL.BK.05	1986	S	1986-05-14	9	LB20521	O	PHY.LUS		I
BK	PL.BK.05	1986	S	1986-05-14	12	LB01405	C	PHY.LUS		A
[truncated: 2,940 more rows]
