# Supplementary material for: Climatic variation in Africa and Europe has combined effects on timing of spring migration in a long-distance migrant Willow Warbler Phylloscopus trochilus
Source: PeerJ. 2020 Mar 17;8:e8770. doi: 10.7717/peerj.8770 (PMC7083157; doi:10.7717/peerj.8770)
Supplement: Supplemental Information 3 [file peerj-08-8770-s003.zip]

Archive with 2 entries (2 files):
- RemisiewiczUnderhill_PHYLUS_Script_v2.R
- RemisiewiczUnderhill_Data_GLMs_PHYLUS_BKS_PeerJ_v2.csv
