# Supplementary material for: Climatic variation in Africa and Europe has combined effects on timing of spring migration in a long-distance migrant Willow Warbler Phylloscopus trochilus
Source: PeerJ. 2020 Mar 17;8:e8770. doi: 10.7717/peerj.8770 (PMC7083157; doi:10.7717/peerj.8770)
Supplement: Supplemental Information 3 [file peerj-08-8770-s003.zip › RemisiewiczUnderhill_Data_GLMs_PHYLUS_BKS_PeerJ_v2.csv]

Year	YearN	BKAARaw	BK5Raw	BK10Raw	BK25Raw	BK50Raw	BK75Raw	BK90Raw	BK95Raw	BKLength5_95Raw	BKLength10_90Raw	BKAA	BK5	BK10	BK25	BK50	BK75	BK90	BK95	BKLength5_95	LEB_APR_MAY	NAO_APR_MAY	SCAND_APR_MAY	NAO_NOV_MAR	SAH_NOV_MAR	IOD_NOV_MAR	SOI_NOV_MAR	NAO_AUG_OCT	SAH_AUG_OCT	IOD_AUG_OCT	SOI_AUG_OCT	NAO_JUN_JUL	SCAND_JUN_JUL	LEB_PREC_Apr_May
1982	1	5,14	29	34	34	34	37	41	45	16	12	1,48	2,42	2,79	1,73	0,94	0,29	0,18	1,11	-1,76	-0,56	-0,33	-1,49	-0,31	0,24	0,35	0,55	-1,11	-0,88	-1,53	0,33	-0,05	-0,14	-1,21
1983	2	1,27	18	21	27	33	35	41	43	25	23	0,37	0,27	0,26	0,42	0,70	-0,26	0,18	0,35	-0,08	-0,22	-0,66	2,03	1,10	-1,07	-1,43	-2,85	1,09	-0,75	1,33	-2,03	1,55	-0,28	1,84
1984	3	4,54	20	25	31	36	39	44	34	14	24	1,31	0,66	1,04	1,17	1,43	0,85	1,28	-3,09	-2,13	-2,00	0,13	1,87	-0,21	-0,91	-0,62	0,15	1,00	-1,81	0,18	0,66	-0,06	0,26	-0,84
1985	4	4,41	18	22	32	36	40	44	45	27	26	1,27	0,27	0,45	1,36	1,43	1,13	1,28	1,11	0,29	-1,17	-0,16	0,45	-1,26	0,74	-2,06	0,37	1,07	-1,85	-1,33	0,17	0,49	-0,37	-0,70
1986	5	3,47	24	27	28	32	39	42	44	20	18	1,00	1,44	1,43	0,60	0,46	0,85	0,55	0,73	-1,01	-0,45	0,13	0,54	-0,19	-0,91	-0,49	0,09	0,26	-0,64	-0,86	0,33	1,05	0,31	0,54
1987	6	1,19	20	21	29	31	34	43	43	23	23	0,34	0,66	0,26	0,79	0,21	-0,54	0,91	0,35	-0,45	-1,94	1,96	-0,33	-0,14	-0,74	-0,41	-1,16	-0,07	-0,26	-0,35	-0,04	-0,55	-0,27	-0,40
1988	7	-1,65	16	17	20	30	35	42	44	28	26	-0,48	-0,13	-0,52	-0,90	-0,03	-0,26	0,55	0,73	0,48	0,38	-0,41	0,10	0,04	-1,31	0,30	-0,09	-0,82	-0,65	1,00	-0,87	0,56	-0,34	-0,40
1989	8	-5,28	11	12	15	24	31	41	43	32	30	-1,53	-1,11	-1,50	-1,84	-1,48	-1,38	0,18	0,35	1,22	-0,45	1,08	0,25	1,06	0,34	-0,34	1,32	-0,89	0,62	-0,86	2,03	0,66	0,57	-0,95
1990	9	3,7	23	24	27	34	40	43	44	21	20	1,07	1,24	0,84	0,42	0,94	1,13	0,91	0,73	-0,83	-0,06	0,27	0,19	0,30	-0,97	-0,77	-0,61	1,53	0,35	-0,64	0,50	0,55	0,83	0,04
1991	10	0,48	14	14	24	33	38	40	44	30	26	0,14	-0,52	-1,11	-0,15	0,70	0,57	-0,18	0,73	0,85	-0,72	0,21	-1,46	-0,09	0,57	0,14	-0,11	1,67	-1,38	-0,61	-0,17	-0,55	-0,42	-0,25
1992	11	-1,87	22	22	26	27	33	35	41	19	13	-0,54	1,05	0,45	0,23	-0,76	-0,82	-2,01	-0,42	-1,20	1,05	2,98	-0,07	0,25	0,47	-1,03	-1,66	1,23	-0,42	0,27	-1,12	0,46	-0,75	-0,89
1994	13	-0,97	14	14	23	29	36	42	42	28	28	-0,28	-0,52	-1,11	-0,34	-0,27	0,02	0,55	-0,03	0,48	0,55	0,34	0,80	1,57	0,67	0,02	-0,09	-0,37	-0,65	-0,37	-1,03	1,95	-0,35	-0,84
1995	14	1,86	20	22	28	33	38	42	42	22	22	0,54	0,66	0,45	0,60	0,70	0,57	0,55	-0,03	-0,64	0,16	-1,62	-0,74	1,29	0,60	1,14	-0,31	-0,82	2,12	1,93	-1,53	0,18	-0,55	0,66
1996	15	5,25	22	24	32	37	41	42	43	21	20	1,52	1,05	0,84	1,36	1,67	1,41	0,55	0,35	-0,83	-1,78	-0,87	1,27	-1,75	1,28	-0,01	0,37	1,03	-0,05	-0,41	0,33	0,98	1,09	1,25
1997	16	5,3	28	30	35	35	37	41	42	14	13	1,53	2,22	2,01	1,92	1,18	0,29	0,18	-0,03	-2,13	0,11	-0,92	-1,94	-0,41	-0,24	-0,90	0,51	0,22	-0,21	-1,99	0,87	-0,44	-1,26	1,33
1998	17	-2,69	12	17	23	25	33	40	44	32	28	-0,78	-0,91	-0,52	-0,34	-1,24	-0,82	-0,18	0,73	1,22	-0,89	-1,39	0,71	-0,86	-1,28	3,46	-1,86	0,17	-0,59	2,16	-1,70	-1,69	3,19	0,06
1999	18	3,72	19	23	28	34	43	43	44	25	24	1,07	0,46	0,65	0,60	0,94	1,96	0,91	0,73	-0,08	0,99	-0,06	-0,87	-0,03	-1,24	-0,71	1,28	-1,05	0,93	-1,36	1,45	0,37	-1,79	1,94
2000	19	-6,02	15	16	19	23	30	35	38	23	20	-1,74	-0,32	-0,72	-1,09	-1,73	-1,65	-2,01	-1,56	-0,45	-0,78	1,00	0,59	1,08	-0,03	0,07	1,20	0,89	2,17	-0,01	0,62	-0,40	0,47	-1,04
2001	20	1,56	9	20	27	30	38	44	44	35	35	0,45	-1,50	0,06	0,42	-0,03	0,57	1,28	0,73	1,78	0,00	-0,06	-0,68	-1,29	-1,31	-0,71	1,22	0,57	-0,44	0,11	1,20	-0,03	0,36	-0,23
2002	21	0,35	19	22	27	31	33	41	43	24	22	0,10	0,46	0,45	0,42	0,21	-0,82	0,18	0,35	-0,27	1,11	0,60	1,70	0,02	1,98	-0,23	0,23	-0,25	-0,68	-0,66	0,00	0,84	0,12	2,14
2003	22	-1,87	13	20	24	29	32	36	42	29	23	-0,54	-0,71	0,06	-0,15	-0,27	-1,10	-1,65	-0,03	0,66	1,05	-0,16	0,33	-0,64	-0,37	-0,03	-0,57	-1,23	-0,50	0,59	-0,74	0,27	-0,04	-0,58
2004	23	-3,49	16	17	19	28	33	38	40	24	22	-1,01	-0,13	-0,52	-1,09	-0,51	-0,82	-0,91	-0,80	-0,27	-1,28	0,86	-0,16	0,04	0,54	0,60	0,21	-0,46	0,92	0,01	0,08	0,38	0,30	-1,00
2005	24	2,34	19	25	31	33	35	41	44	25	22	0,68	0,46	1,04	1,17	0,70	-0,26	0,18	0,73	-0,08	0,11	-1,09	-0,73	-0,13	1,95	-1,15	-0,80	-0,39	-1,05	-0,03	-0,21	-0,10	-1,14	-0,48
2006	25	-3,09	16	20	23	26	33	37	39	23	21	-0,89	-0,13	0,06	-0,34	-1,00	-0,82	-1,28	-1,18	-0,45	2,21	0,03	0,19	-1,04	-0,47	-0,94	0,67	0,34	-0,29	-0,96	0,62	1,29	0,30	1,33
2007	26	2,96	15	16	25	35	43	44	44	29	29	0,86	-0,32	-0,72	0,04	1,18	1,96	1,28	0,73	0,66	0,88	0,52	-0,44	0,32	-1,54	1,50	-0,19	-3,01	0,30	1,24	-1,12	-0,90	-0,43	-0,10
2008	27	-0,56	14	14	24	31	35	41	42	28	27	-0,16	-0,52	-1,11	-0,15	0,21	-0,26	0,18	-0,03	0,48	0,11	-1,93	0,66	0,21	0,97	0,24	1,66	0,94	-0,30	0,66	0,62	-1,37	0,74	-0,58
2009	28	-4,98	11	12	14	23	36	42	43	32	31	-1,44	-1,11	-1,50	-2,03	-1,73	0,02	0,55	0,35	1,22	-0,39	0,95	0,35	-0,63	-0,64	0,46	1,20	0,22	0,34	0,39	1,53	-1,79	0,98	-0,45
2010	29	0,9	18	21	24	29	39	43	45	27	25	0,26	0,27	0,26	-0,15	-0,27	0,85	0,91	1,11	0,29	1,33	-1,53	0,27	-2,53	-0,30	1,20	-0,92	0,50	0,96	-0,02	-0,37	-0,52	-0,49	1,45
2012	31	-5,94	12	14	18	24	28	36	38	26	24	-1,72	-0,91	-1,11	-1,28	-1,48	-2,21	-1,65	-1,56	0,10	-0,17	-0,34	-0,86	1,53	-0,71	0,53	1,16	0,07	-0,34	0,98	0,99	-2,08	1,51	-0,55
2013	32	-3,25	12	15	18	26	36	40	41	29	28	-0,94	-0,91	-0,91	-1,28	-1,00	0,02	-0,18	-0,42	0,66	0,83	0,81	-0,25	-1,31	1,75	0,72	0,17	-1,84	1,10	1,23	0,21	0,96	-1,30	1,55
2014	33	-2,84	7	17	19	26	36	40	43	36	33	-0,82	-1,89	-0,52	-1,09	-1,00	0,02	-0,18	0,35	1,97	1,22	-0,45	-0,61	0,74	0,27	0,31	0,27	0,28	0,74	-0,39	0,25	-0,24	0,32	-0,38
2015	34	-2,63	15	18	24	27	32	35	36	21	20	-0,76	-0,32	-0,33	-0,15	-0,76	-1,10	-2,01	-2,32	-0,83	-0,56	0,55	-2,31	1,64	0,84	-0,34	-0,57	-0,47	0,57	-0,16	-0,74	-1,72	1,39	-0,65
2016	35	-3,73	10	13	18	26	34	38	39	29	28	-1,08	-1,30	-1,30	-1,28	-1,00	-0,54	-0,91	-1,18	0,66	1,16	-0,30	0,82	1,42	1,28	1,08	-1,08	-0,26	1,95	1,35	-1,86	-1,08	-1,77	-1,00
2017	36	2,41	15	20	27	34	40	40	43	28	25	0,70	-0,32	0,06	0,42	0,94	1,13	-0,18	0,35	0,48	0,16	-0,16	-0,17	0,18	-0,44	0,04	0,23	-0,05	0,65	-0,90	0,74	1,03	-1,06	-0,62
